# Supplementary material for: Comparative Analysis of Amino Acid, Sugar, Acid and Volatile Compounds in 4-CPA-Treated and Oscillator-Pollinated Cherry Tomato Fruits During Ripe Stage
Source: Foods. 2025 Nov 15;14(22):3914. doi: 10.3390/foods14223914 (PMC12651149; doi:10.3390/foods14223914)
Supplement: Supplementary file 1 [file foods-14-03914-s001.zip › Supplementary Table S1.xlsx]

## Sheet: Sheet1
Index	Quantitative ion	Qualitative ion	Molecular weight (Da)	Formula	Compounds	Class I	CAS	NIST_RI	Odor	Threshold	cpd_ID	C8-1	C8-2	C8-3	C16-1	C16-2	C16-3	CK-1	CK-2	CK-3	kegg_map
KMW0377*042	82	57	184.146	C11H20O2	cis-3-Hexenyl-.alpha.-methylbutyrate	Ester	53398-85-9	1234	fresh, green, apple, sweet, fruity, pear	-	-	867582	915489	867935	1.02608e+06	924127	914977	835745	958377	833548	-
GMW0253	91	92	178.136	C12H18O	Benzyl isopentyl ether	Ether	122-73-6	1310	green, beany, gardenia, jasmin, fruity, weedy, green, pea	-	-	459347	470632	442525	538064	501818	508213	0	0	0	-
KMW0235*018	93	91	136.125	C10H16	1,3,6-Octatriene, 3,7-dimethyl-, (Z)-	Terpenoids	3338-55-4	1038	warm, floral, herbal, flowery, sweet	0.034	-	56856.7	58594.2	61420.6	57690.6	60785	60428.2	0	0	0	-
XMW0489	79	94	152.12	C10H16O	p-Mentha-1(7),2-dien-8-ol	Terpenoids	65293-09-6	1163	-	-	-	127730	124946	120941	146671	139820	131500	0	0	0	-
XMW1211	87	98	158.131	C9H18O2	2-Heptanol, acetate	Ester	5921-82-4	1043	-	0.89	-	8009.61	7005.82	7898.27	5996.7	4356.56	5165.5	0	0	0	-
GMW0278	59	69	144.151	C9H20O	2-Heptanol, 2,6-dimethyl-	Alcohol	13254-34-7	1023	fresh, floral, woody, citrus, herbal	-	-	623874	635304	592919	425087	416121	411777	0	0	0	-
WAMW1511	99	57	158.131	C9H18O2	4-Methyloctanoic acid	Acid	54947-74-9	1232.30852211435	fatty, waxy, musty, plastic, dairy, creamy, milky	0.6	-	147580	153465	144529	172971	160377	161317	0	0	0	-
XMW1113	125	55	210.118	C9H20FO2P	2-Octyl methylphosphonofluoridate	Ester	22925-97-9	1306	-	-	-	20459.2	20909.8	24352.9	31753.4	38205.7	39344.4	0	0	0	-
XMW3533	41	68	188.105	C9H16O4	1,5-Diacetoxypentane	Ester	6963-44-6	1307	fruity	-	-	10448	10299.6	11770.1	13818.8	18764.5	18316.9	0	0	0	-
XMW2490	99	97	142.099	C8H14O2	2-Hexenoic acid, ethyl ester	Ester	1552-67-6	1041	rummy, fruity, green, sweet, juicy	-	-	1.19414e+07	1.22023e+07	1.21009e+07	7.94138e+06	7.86114e+06	7.77642e+06	0	0	0	-
D405	91	45	136.089	C9H12O	Benzene, (2-methoxyethyl)-	Ether	3558-60-9	1086	green, floral, chrysanthemum, jasmin, metallic, rose	-	-	62009.1	61515.7	61902.4	75125.1	70009	70002.3	0	0	0	-
D387	57	41	144.151	C9H20O	1-Hexanol, 3,5,5-trimethyl-	Alcohol	3452-97-9	1047	grassy, green, weedy, floral, earthy, aldehydic, hay, straw, leafy	-	-	768542	756425	812318	785947	869950	884739	0	0	0	-
KMW0385*093	93	121	154.136	C10H18O	Cyclohexanol, 2-methyl-5-(1-methylethenyl)-	Terpenoids	619-01-2	1196	minty, spice	-	C18017	47199.1	51210.7	46804.3	63677.6	61354.1	55659.6	0	0	0	-
YZMW0027	41	42	114.116	C6H14N2	Piperazine, 1,4-dimethyl-	Heterocyclic compound	106-58-1	895	-	460	-	87546	91724	89474.2	50626.7	53933.3	53452.3	0	0	0	-
KMW0487*047	92	91	134.073	C9H10O	2-Propen-1-ol, 3-phenyl-	Alcohol	104-54-1	1310	sweet, balsamic, hyacinth, spicy, green, powdery, cinnamon	1	C02394	130797	133456	124908	146353	141609	145632	0	0	0	ko01110
XMW1091	69	101	188.141	C10H20O3	1-Pentanol, 5-[(tetrahydro-2H-pyran-2-yl)oxy]-	Alcohol	76102-74-4	1480	-	-	-	394509	409515	385591	477843	438103	413563	0	0	0	-
w11	109	81	192.151	C13H20O	3,5,9-Undecatrien-2-one, 6,10-dimethyl-, (E,Z)-	Ketone	13927-47-4	1535	-	-	-	78429	81374.3	66318.6	110672	97511.7	90340.4	0	0	0	-
KMW0213	102	41	148.056	C6H12O2S	3-Mercapto-3-methylbutyl formate (ester)	Ester	50746-10-6	1023	sulfury, catty, caramel, onion, roasted coffee, roasted meat, tropical	2e-06	-	30782.6	31776.8	30339.1	20278.7	22917.1	22046	0	0	0	-
KMW0492	56	70	114.068	C6H10O2	2(3H)-Furanone, 5-ethyldihydro-	Ester	695-06-7	1054.85592315902	sweet, caramel	0.26	-	38238	35767.1	37496.1	39798.6	39108.8	39646.9	0	0	0	-
GMW0321	112	75	186.162	C11H22O2	Propanoic acid, octyl ester	Ester	142-60-9	1302	sweet, fruity, mushroom, floral, raspberry, jammy, green	-	-	13563.3	11775.4	15228.3	60551.4	25525.2	26574	0	0	0	-
XMW1286	98	97	98.048	C4H6N2O	1H-Imidazole-4-methanol	Alcohol	822-55-9	1284	-	-	C05562	26828.6	24170.3	28847.7	33519.8	34383	35495.9	0	0	0	-
KMW0480*050	69	41	182.131	C11H18O2	trans-Geranic acid methyl ester	Terpenoids	1189-09-9	1322	flowery, green, fruity	-	-	127989	106506	120944	227788	265491	278078	0	0	0	-
GMW0208	125	109	168.115	C10H16O2	2-Nonynoic acid, methyl ester	Ester	111-80-8	1311	floral, green, violet, leafy, melon, cucumber	-	-	16991	15557.6	18327.6	33888.6	40182.7	32174	0	0	0	-
XMW1381	105	91	134.11	C10H14	Bicyclo[3.2.1]oct-2-ene, 3-methyl-4-methylene-	Terpenoids	49826-53-1	1168	-	-	-	189540	190274	140621	75823	64338	43133	0	0	0	-
KMW0218*089	111	125	154.136	C10H18O	Eucalyptol	Terpenoids	470-82-6	1034.32995194875	eucalyptus, herbal, camphor, medicinal	0.015	C09844	13312.5	10978.6	11395.7	7569.89	8858.38	9321.07	0	0	0	ko00902,ko01110
D390	84	41	166.136	C11H18O	Cyclopentanone, 2-(2-hexenyl)-	Ketone	34687-46-2	1320	oily, jasmin, coconut, milky, dairy, floral	-	-	163467	151007	186101	240462	278736	288216	0	0	0	-
XMW1246	69	55	170.131	C10H18O2	2-Butenoic acid, hexyl ester	Ester	19089-92-0	1202	sweet, caramel, green, walnut, oily, radish	-	-	1.29401e+06	1.28072e+06	1.35873e+06	1.04119e+06	1.27341e+06	1.26025e+06	0	0	0	-
XMW1468	84	41	168.151	C11H20O	(2,2,6-Trimethyl-bicyclo[4.1.0]hept-1-yl)-methanol	Alcohol	78996-11-9	1342	-	-	-	33909.6	30820.6	40263.8	56912.2	69885.1	71210.6	0	0	0	-
KMW0280*139	95	43	124.089	C8H12O	3,5-Octadien-2-one	Ketone	38284-27-4	1091	fruity, fatty, mushroom	-	-	1.43784e+06	1.45737e+06	1.43267e+06	1.64897e+06	1.51471e+06	1.54074e+06	0	0	0	-
XMW0939	69	93	196.146	C12H20O2	4-Hexen-1-ol, 5-methyl-2-(1-methylethenyl)-, acetate	Ester	25905-14-0	1300	-	-	-	108890	92046.4	127565	162188	192170	202528	0	0	0	-
XMW0424	43	41	166.136	C11H18O	2,6-Dimethyl-1-nonen-3-yn-5-ol	Alcohol	19780-98-4	1300	-	-	-	208640	43311.7	219450	202544	214681	225744	0	0	0	-
WMW0212	149	121	194.094	C11H14O3	Benzoic acid, 4-ethoxy-, ethyl ester	Ester	23676-09-7	1522	-	-	-	5171.58	6930.86	5516.22	6765.45	8272.35	7757.99	0	0	0	-
QWMW0216	41	72	156.151	C10H20O	3-Decanone	Ketone	928-80-3	1187	banana, sweet	0.025	-	282929	273833	295005	260257	305053	312463	0	0	0	-
NMW0111	72	91	163.136	C11H17N	Benzeneethanamine, N,.alpha.,.alpha.-trimethyl-	Amine	100-92-5	1275	-	-	C07889	7309.09	6157.39	7352.61	8083.07	6617.7	5662.75	0	0	0	-
XMW0635	57	97	128.12	C8H16O	Cyclopropanemethanol, 2,2,3,3-tetramethyl-	Alcohol	2415-96-5	1008	-	-	-	116795	106631	115595	107515	120480	117994	0	0	0	-
D41	65	107	206.094	C12H14O3	4-(p-Acetoxyphenyl)-2-butanone	Ketone	3572-06-3	1645	berry, jammy, raspberry, blueberry	-	-	2835.7	3359.85	3076.52	4205.37	4808.06	3541.35	0	0	0	-
GMW0074	120	92	180.042	C9H8O4	Aspirin	Acid	50-78-2	1309	-	200	C01405	33145	31431.5	31024.1	35390.5	32395.9	34354.2	0	0	0	-
WAMW0222	58	114	114.104	C7H14O	2-Hexanone, 4-methyl-	Ketone	105-42-0	848	-	0.00081	-	153898	132438	148367	136369	149204	150702	0	0	0	-
QWMW1093	95	96	168.079	C9H12O3	2-Furancarboxylic acid, 2-methylpropyl ester	Ester	20279-53-2	1197	green, geranium	-	-	367574	368885	390551	267766	347733	336867	0	0	0	-
KMW0615	99	42	156.115	C9H16O2	2(3H)-Furanone, 5-butyldihydro-4-methyl-, cis-	Ketone	55013-32-6	1337	sweet, spicy, coconut, vanilla	0.035	-	48559.4	42863.5	55086.9	62851.3	72182.3	81221.1	0	0	0	-
KMW0555*366	119	93	204.188	C15H24	trans-.alpha.-Bergamotene	Terpenoids	13474-59-4	1435	woody, warm, tea	-	C20811	123904	122142	108022	125206	119071	129173	49464.7	72130.8	75499.6	-
XMW0234*366	119	93	204.188	C15H24	cis-.alpha.-Bergamotene	Terpenoids	18252-46-5	1415	-	-	C19735	123904	122142	108022	125206	119071	129173	49464.7	72130.8	75499.6	-
WMW0040*154	93	91	136.125	C10H16	trans-.beta.-Ocimene	Terpenoids	3779-61-1	1049	sweet, herbal	0.034	C09873	0	0	0	0	0	0	15369.9	20050.8	16912.1	-
NMW0189*132	166	151	166.063	C9H10O3	Ethanone, 1-(2-hydroxy-4-methoxyphenyl)-	Ketone	552-41-0	1450.71306332002	-	-	-	17068.3	19346.6	14798.4	22365.2	21586.7	20421.9	5693.66	6314.09	5698.07	-
YZMW0025*231	65	129	127.019	C6H6ClN	p-Chloroaniline	Amine	106-47-8	1205.93631948192	-	1.5	C14450	0	0	0	0	0	0	102725	142962	108099	-
YZMW0733*231	65	129	127.019	C6H6ClN	o-Chloroaniline	Amine	95-51-2	1126	-	0.003	-	0	0	0	0	0	0	102725	142962	108099	-
NMW0071*144	136	93	154.136	C10H18O	L-.alpha.-Terpineol	Terpenoids	10482-56-1	1195.29411764706	lilac, floral, terpenic	0.33	C11393	0	0	0	0	0	0	34031.3	27201.5	32642.7	ko00902,ko01100,ko01110
KMW0528*355	67	82	198.162	C12H22O2	Hexanoic acid, 3-hexenyl ester, (Z)-	Ester	31501-11-8	1380	fruity, green, waxy, pear, winey, tropical, grassy, pineapple	0.781	-	0	0	0	0	0	0	5162.95	1032.59	5848.01	-
D422*317	55	69	172.183	C11H24O	Undecanol-5	Alcohol	37493-70-2	1376	-	0.41	-	0	0	0	0	0	0	8743.07	1748.61	9087	-
XMW0610*043	134	133	134.037	C8H6O2	Isophthalaldehyde	Aldehyde	626-19-7	1237	-	-	-	55920.1	57896.5	50979.8	62137.5	48971.3	52762.4	7889.32	8309.24	8240.25	-
QWMW1015*112	112	69	154.136	C10H18O	L-Menthone	Terpenoids	14073-97-3	1158.98395721925	menthol, pepperminty, herbal, camphor	0.17	C00843	1.51192e+06	1.18678e+06	1.41339e+06	1.44805e+06	1.65773e+06	1.69738e+06	1.55914e+06	1.87227e+06	1.7073e+06	ko00902,ko01110
WAMW0477*112	112	69	154.136	C10H18O	Cyclohexanone, 5-methyl-2-(1-methylethyl)-, (2R-cis)-	Ketone	1196-31-2	1157	minty	0.15	C11952	1.51192e+06	1.18678e+06	1.41339e+06	1.44805e+06	1.65773e+06	1.69738e+06	1.55914e+06	1.87227e+06	1.7073e+06	ko00902,ko01110
XMW0237*037	126	85	184.219	C13H28	Decane, 5-ethyl-5-methyl-	Hydrocarbons	17312-74-2	1229	-	-	-	0	0	0	0	0	0	388176	539972	460594	-
XMW0371*037	126	85	184.219	C13H28	Nonane, 5-methyl-5-propyl-	Hydrocarbons	17312-75-3	1212	-	-	-	0	0	0	0	0	0	388176	539972	460594	-
XMW0577*037	126	85	184.219	C13H28	Nonane, 5-(2-methylpropyl)-	Hydrocarbons	62185-53-9	1180	-	-	-	0	0	0	0	0	0	388176	539972	460594	-
KMW0054*176	98	55	98.073	C6H10O	1-Hexen-3-one	Ketone	1629-60-3	775	cooked, vegetable, metallic	2e-05	-	74629.4	75846.2	77133.6	101499	86506.3	94062.1	33046.8	46009.8	40479.1	-
WMW0205*266	99	71	142.099	C8H14O2	2,5-Octanedione	Ketone	3214-41-3	984	-	-	-	151310	150647	150022	146673	137964	137150	79576.2	128342	104123	-
NMW0114*259	138	109	138.068	C8H10O2	3-Methoxybenzyl alcohol	Alcohol	6971-51-3	1287.10895361381	-	-	C03352	0	0	0	0	0	0	10165.8	11845.2	11433.5	-
GMW0160*189	56	41	102.104	C6H14O	1-Pentanol, 2-methyl-	Alcohol	105-30-6	831	-	0.1	-	2.01098e+06	1.94956e+06	1.93812e+06	2.09813e+06	2.09856e+06	2.02225e+06	819744	938120	831631	-
QWMW1275	113	55	170.131	C10H18O2	2-Oxepanone, 7-butyl-	Ketone	5579-78-2	1351	sweet, creamy, tonka	-	-	20875.2	19502.4	20935.2	25894.9	36221.6	30254.9	0	0	0	-
KMW0488	57	43	184.219	C13H28	Tridecane	Hydrocarbons	629-50-5	1309	alkane	0.042	C13834	45781.8	44998	76270	101174	115319	131418	0	0	0	-
XMW0770	118	117	118.078	C9H10	Indane	Aromatics	496-11-7	1029	-	0.01	-	10167.5	9830.21	9848.46	10689.5	10157.6	10810.8	0	0	0	-
NMW0070	77	105	148.052	C9H8O2	1,2-Propanedione, 1-phenyl-	Ketone	579-07-7	1183	plastic, buttery, honey	-	C17268	26896.7	28384.3	28223.4	22025.6	26982.6	27063.3	0	0	0	ko00996,ko01100,ko01110
XMW0236	125	97	125.03	C6H7NS	Thiazole, 5-ethenyl-4-methyl-	Heterocyclic compound	1759-28-0	1027	musty, nutty, root, vegetable, cocoa	0.3	-	114207	116202	115771	77487.2	76943.7	74891.5	0	0	0	-
KMW0486*328	135	122	178.147	C11H18N2	Pyrazine, 2,5-dimethyl-3-(3-methylbutyl)-	Heterocyclic compound	18433-98-2	1317	fruity	-	-	3320.73	7518.44	4987.28	6657	7490.86	3652.26	0	0	0	-
XMW3707	169	183	184.089	C13H12O	1,1'-Biphenyl, 2-methoxy-	Ether	86-26-0	1574	rose, fruity	-	-	13397.3	12990.4	17024	16469.4	29449.5	20716.8	0	0	0	-
KMW0229	60	99	158.131	C9H18O2	Hexanoic acid, 1-methylethyl ester	Ester	2311-46-8	1034	fruity, pineapple, loganberry, berry	-	-	114611	116234	113809	84945	84384.3	81364.2	0	0	0	-
KMW0583*150	177	192	192.151	C13H20O	trans-.beta.-Ionone	Terpenoids	79-77-6	1492.09621993127	dry, powdery, floral, woody, orris	0.0002	C12287	5.20029e+06	5.46127e+06	4.43713e+06	7.61381e+06	6.34113e+06	6.09008e+06	1.54981e+06	1.76944e+06	1.39917e+06	-
WMW0049*085	69	151	194.167	C13H22O	5,9-Undecadien-2-one, 6,10-dimethyl-, (Z)-	Ketone	3879-26-3	1435	fatty, metallic	-	-	5.21868e+06	5.68518e+06	5.13857e+06	6.72486e+06	5.96079e+06	6.54536e+06	1.41602e+06	2.21536e+06	2.3125e+06	-
KMW0156*012	41	83	112.089	C7H12O	2-Heptenal, (Z)-	Aldehyde	57266-86-1	958	-	0.013	-	209001	223237	220374	205183	204889	199553	52415.5	74588.5	72188.2	-
KMW0225*186	67	82	100.089	C6H12O	3-Hexen-1-ol, (E)-	Alcohol	928-97-2	852	moss, fresh	0.11	-	19358.1	21609.5	20267.9	21556.6	21468.1	24503.1	20217	23202.5	26385.3	-
KMW0051*105	70	57	88.089	C5H12O	1-Butanol, 2-methyl-	Alcohol	137-32-6	739	ethereal, fusel, alcoholic, fatty, greasy, winey, whiskey, leathery, cocoa	0.0159	-	116110	119625	111962	98410.8	89469.6	93798.6	274695	299654	219800	-
KMW0044*105	70	57	88.089	C5H12O	1-Butanol, 2-methyl-, (S)-	Alcohol	1565-80-6	729	ethereal, fresh	6.1	-	116110	119625	111962	98410.8	89469.6	93798.6	274695	299654	219800	-
XMW0742*368	120	69	204.188	C15H24	10,10-Dimethyl-2,6-dimethylenebicyclo[7.2.0]undecane	Terpenoids	357414-37-0	1440	-	-	-	92926.6	89243.7	92497.5	92314.3	89072.5	96521.6	21095.4	43352.9	39401.3	-
WAMW1611*189	56	41	102.104	C6H14O	1-Pentanol, 3-methyl-	Alcohol	589-35-5	845.997157745144	fusel, cognac, wine, cocoa, green, fruity	1	-	2.01098e+06	1.94956e+06	1.93812e+06	2.09813e+06	2.09856e+06	2.02225e+06	819744	938120	831631	-
WMW0089*085	69	151	194.167	C13H22O	5,9-Undecadien-2-one, 6,10-dimethyl-	Terpenoids	689-67-8	1452	fresh, rose, leafy, floral, green, magnolia, aldehydic, fruity	-	-	5.21868e+06	5.68518e+06	5.13857e+06	6.72486e+06	5.96079e+06	6.54536e+06	1.41602e+06	2.21536e+06	2.3125e+06	-
KMW0220*015	79	121	136.125	C10H16	3-Carene	Terpenoids	13466-78-9	1012.4597207304	citrus, terpenic, herbal, pine, solvent, resinous, phenol, cypress, medicinal, woody	9.3	C09839	0	0	0	0	0	0	19485.6	8683.25	12314	ko01110
D244	207	105	222.198	C15H26O	(3S,3aR,3bR,4S,7R,7aR)-4-Isopropyl-3,7-dimethyloctahydro-1H-cyclopenta[1,3]cyclopropa[1,2]benzen-3-ol	Terpenoids	23445-02-5	1515	spicy, minty	-	-	21540.8	21866.6	27944.2	31637.6	34054.1	31135.1	0	0	0	-
GMW0281	167	137	166.099	C10H14O2	2(4H)-Benzofuranone, 5,6,7,7a-tetrahydro-3,6-dimethyl-	Ketone	13341-72-5	1303	sweet, creamy, coumarin, coconut, powdery, tobacco, spearmint	-	-	1496.91	1480.39	1973.24	2458.01	2787.14	2879.36	0	0	0	-
XMW1198	100	59	114.068	C6H10O2	3-Penten-2-one, 4-methoxy-	Ketone	2845-83-2	974	-	-	-	12186.8	12751.1	13452	11849.4	11965.4	10859.1	0	0	0	-
XMW0656*398	59	83	130.136	C8H18O	3-Heptanol, 6-methyl-	Alcohol	18720-66-6	966	-	0.25	-	7222.43	6200.39	6434.76	5862.98	7858.38	5827.1	0	0	0	-
YZMW0532	109	168	167.022	C7H5NO4	Benzoic acid, 4-nitro-	Acid	62-23-7	1543	-	17	-	118985	126144	86485.8	170873	151380	137867	0	0	0	-
XMW0406	83	69	98.073	C6H10O	Furan, 2,5-dihydro-3,4-dimethyl-	Heterocyclic compound	53720-72-2	731	-	-	-	8332.83	7321.85	6857.59	8936.3	11210.1	9259.18	0	0	0	-
NMW0177	106	91	135.068	C8H9NO	N-Benzylformamide	Amine	6343-54-0	1402	-	-	-	5609.51	6229.64	6562.41	3300.45	4273.95	7117.67	0	0	0	-
GMW0304	138	110	156.151	C10H20O	Cyclohexanemethanol, 4-(1-methylethyl)-, cis-	Alcohol	13828-37-0	1297	fresh, clean, floral, magnolia, hydroxycitronellal, cumin, grassy	-	-	2282.58	1940.78	1954.92	1504.14	2040.27	2043.83	0	0	0	-
KMW0604	121	93	204.188	C15H24	(1S,2E,6E,10R)-3,7,11,11-Tetramethylbicyclo[8.1.0]undeca-2,6-diene	Terpenoids	24703-35-3	1495	green, woody, weedy	-	-	868901	919269	830219	1.11531e+06	984641	933853	0	0	0	-
GMW0178	113	114	172.146	C10H20O2	Octanal, 7-hydroxy-3,7-dimethyl-	Aldehyde	107-75-5	1295	floral, lily, sweet, green, waxy, tropical, melon	1	-	31415.1	30275.1	34013.6	39174.5	42736.1	44779.4	0	0	0	-
NMW0054	61	120	120.025	C4H8O2S	Propanoic acid, 3-(methylthio)-	Acid	646-01-5	1092.91845493562	sweet, sulfury	0.05	C08276	10737.9	11669.2	10360.5	13565	10802.9	10875.7	0	0	0	ko00270,ko00920,ko01100
XMW0168*262	97	98	140.066	C8H12S	3-Butylthiophene	Heterocyclic compound	34722-01-5	1060	-	-	-	103566	108344	104501	77065	71417.2	70014.4	0	0	0	-
QWMW1187	139	111	154.099	C9H14O2	2-Hydroxy-3,5,5-trimethyl-cyclohex-2-enone	Ketone	4883-60-7	1172	phenol, woody, dry, nutty, tobacco, spicy, clean, powdery	-	-	2860.14	2178.06	2552.3	2054.72	2063.73	2325.73	0	0	0	-
XMW3024	127	184	184.146	C11H20O2	Octanoic acid, 2-propenyl ester	Ester	4230-97-1	1262	waxy, fruity, green, tropical, pineapple, watercress, metallic, fatty, soapy	-	-	20056.4	20312.5	22229.4	16652.1	17464.6	20555.9	0	0	0	-
D153	92	91	198.104	C14H14O	Benzene, 1,1'-[oxybis(methylene)]bis-	Ether	103-50-4	1654	fruity, cherry, fungal, plastic, mushroom	-	-	11204.8	14529.1	12990.3	19017.2	16067.4	13360.3	0	0	0	-
NMW0075*093	93	121	154.136	C10H18O	Cyclohexanol, 1-methyl-4-(1-methylethylidene)-	Terpenoids	586-81-2	1197	terpineol, lilac	-	C17518	47199.1	51210.7	46804.3	63677.6	61354.1	55659.6	0	0	0	-
QWMW1117	83	41	172.146	C10H20O2	3-Octanol, acetate	Ester	4864-61-3	1123	fresh, bergamot, woody, green, grapefruit, rose, apple, minty	-	-	17086.5	16672.9	15511	21032	19528.7	20442.6	0	0	0	-
XMW0794	93	79	162.141	C12H18	1,5-Cyclooctadiene, 3-(1-methyl-2-propenyl)-	Hydrocarbons	16538-88-8	1201	-	-	-	46750.9	50882.5	49500.9	62954.8	60590.8	62305.5	0	0	0	-
D375	191	135	206.167	C14H22O	4H-Inden-4-one, 1,2,3,5,6,7-hexahydro-1,1,2,3,3-pentamethyl-	Ketone	33704-61-9	1508	rich, spicy, musky, woody, clean	-	-	490989	627466	697744	784353	918038	815632	0	0	0	-
YZMW0123*398	59	83	130.136	C8H18O	3-Heptanol, 4-methyl-	Alcohol	14979-39-6	965	-	0.23	-	7222.43	6200.39	6434.76	5862.98	7858.38	5827.1	0	0	0	-
D415	71	108	178.099	C11H14O2	Isobutyric acid, 2-methylphenyl ester	Ester	36438-54-7	1276	phenol, berry, medicinal	-	-	38089	53147.2	42898.2	66636.3	74518.9	49628	0	0	0	-
QWMW1300	83	85	216.209	C13H28O2	Nonane, 1,1-diethoxy-	Ether	54815-13-3	1381	fruity, floral	-	-	114237	104953	124264	133209	152761	164009	0	0	0	-
KMW0639	123	41	208.146	C13H20O2	3-Buten-2-one, 4-(2,2,6-trimethyl-7-oxabicyclo[4.1.0]hept-1-yl)-	Terpenoids	23267-57-4	1473	fruity, sweet, berry, woody, violet, orris, powdery	0.1	-	1.53438e+06	1.60697e+06	1.53127e+06	2.23846e+06	1.95572e+06	1.83533e+06	0	0	0	-
KMW0612	192	91	192.079	C11H12O3	1,3-Benzodioxole, 4-methoxy-6-(2-propenyl)-	Ether	607-91-0	1520	spicy, warm, balsamic, woody	0.088	C10480	94866.7	104178	115900	134854	148417	132783	0	0	0	-
XMW0122	83	55	154.136	C10H18O	Cyclohexanol, 2-methyl-3-(1-methylethenyl)-, (1.alpha.,2.alpha.,3.alpha.)-	Alcohol	54244-81-4	1199	-	-	-	64018.9	72931	43688.7	86448.7	74223.8	76401.4	0	0	0	-
KMW0560	146	118	146.037	C9H6O2	Coumarin	Heterocyclic compound	91-64-5	1447.62992575671	sweet, hay, tonka, new-mown hay	0.01	C05851	3956.79	4388.72	4429.47	6043.5	4816.26	4486.15	0	0	0	ko00999,ko01110
YZMW0762	167	183	213.002	C6H3N3O6	1,3,5-Trinitrobenzene	Nitrogen compounds	99-35-4	1698	-	6.8	-	673.272	820.602	837.004	1176.94	1438.31	1052.77	0	0	0	-
WAMW0223	60	41	116.084	C6H12O2	Pentanoic acid, 3-methyl-	Acid	105-43-1	953.069719042664	animalic, sharp, acid, cheese, green, fruity, sweaty	0.046	-	3480.74	3634.4	4645.39	4098.24	3947.06	3386.35	0	0	0	-
XMW1018	132	175	175.136	C12H17N	1-Phenylcyclohexylamine	Amine	2201-24-3	1517	-	-	-	4295.78	4593.22	4860.31	4701.82	5350.95	5168.96	0	0	0	-
KMW0457	135	120	135.068	C8H9NO	Ethanone, 1-(2-aminophenyl)-	Ketone	551-93-9	1308	grape, sweet	0.00027	-	21809.9	23822.5	19622.4	32327.2	30133.5	37793.1	0	0	0	-
YZMW0592	70	112	198.162	C12H22O2	2-Ethylhexyl methacrylate	Ester	688-84-6	1296	-	0.8	-	30146.7	27263	34677	38549.7	42873.6	42227.8	0	0	0	-
XMW0618	55	88	198.162	C12H22O2	Ethyl 9-decenoate	Ester	67233-91-4	1388	fruity, fatty	0.2	-	242466	223811	260923	279576	313302	342580	0	0	0	-
XMW2293	84	39	186.162	C11H22O2	Hexyl n-valerate	Ester	1117-59-5	1298	oily, fruity, green, brandy	-	-	38555.9	38221	62003.7	70232.8	89046.2	89302.8	0	0	0	-
D346	105	77	180.115	C11H16O2	Methyl 6,6-dimethylbicyclo[3.1.1]hept-2-ene-2-carboxylate	Ester	30649-97-9	1301	-	-	-	1.27175e+06	1.30252e+06	1.21861e+06	1.57571e+06	1.44997e+06	1.47033e+06	0	0	0	-
w21	95	82	166.099	C10H14O2	2H-Pyran-2-one, 6-pentyl-	Ketone	27593-23-3	1453	tonka, lactonic, coconut, creamy, fatty, waxy	0.15	-	439632	542425	529161	660089	649496	637651	0	0	0	-
WAMW1615	128	85	128.12	C8H16O	4-Octanone	Ketone	589-63-9	976	-	0.041	-	4464.92	4904.78	3820.66	4591.46	3679.04	4339.16	0	0	0	-
KMW0418	135	107	150.104	C10H14O	(1R)-(-)-Myrtenal	Aldehyde	18486-69-6	1200	sweet, cinnamon, tonka, spicy, terpene, camphor, jammy	-	-	4783.87	4839.21	5152.34	5347.2	6941.58	4337.59	0	0	0	-
XMW0549	108	91	204.188	C15H24	(1S,4aR,7R)-1,4a-Dimethyl-7-(prop-1-en-2-yl)-1,2,3,4,4a,5,6,7-octahydronaphthalene	Terpenoids	52026-55-8	1447	-	-	-	645755	746487	740295	920636	906357	907193	0	0	0	-
WMW0122	69	111	168.151	C11H20O	1-Undecyn-4-ol	Alcohol	22127-86-2	1107	-	-	-	1.70494e+06	1.73137e+06	1.7085e+06	1.93199e+06	1.82355e+06	1.85265e+06	0	0	0	-
QWMW1103	83	69	184.146	C11H20O2	Hexyl tiglate	Ester	16930-96-4	1330	fresh, green, natural, oily, herbal, fruity	-	-	13614.8	12595.7	14421.4	15183.7	18662.7	19550.4	0	0	0	-
XMW0904	99	138	250.133	C11H23O4P	Phosphoric acid, dibutyl 1-methylethenyl ester	Ester	5954-40-5	1474	-	-	-	74815.8	112442	77102.5	79465	78467.8	77346.9	0	0	0	-
QWMW0335	46	101	129.025	C5H7NOS	Thiazole, 5-ethoxy-	Heterocyclic compound	25115-63-3	1025	cooked, onion, cooked vegetable, sharp, nutty	-	-	16644.1	17366.5	16521.9	10850.9	10949.7	11049.9	0	0	0	-
KMW0260	111	126	126.068	C7H10O2	2-Cyclopenten-1-one, 2-hydroxy-3,4-dimethyl-	Ketone	21835-00-7	1075	caramel	0.02	-	537527	528118	552873	598757	547364	532196	0	0	0	-
KMW0399	112	82	156.151	C10H20O	Decanal	Aldehyde	112-31-2	1206.42895732037	sweet, aldehydic, waxy, orange peel, citrus, floral	0.0001	C12307	117472	123274	78334.3	133233	124672	131872	0	0	0	-
WMW0120	85	71	254.053	C9H19I	Nonane, 1-iodo-	Halogenated hydrocarbons	4282-42-2	1342	-	-	-	110153	103952	127681	188609	220682	228000	0	0	0	-
XMW1440	98	41	154.063	C8H10O3	Methacrylic anhydride	Ester	760-93-0	1061	-	-	-	110781	111476	114709	109975	116822	111495	0	0	0	-
NMW0004	71	67	170.131	C10H18O2	1,2-Cyclohexanediol, 1-methyl-4-(1-methylethenyl)-	Terpenoids	1946-00-5	1321	cool, minty	-	C18020	617738	569873	690811	808611	920495	956316	0	0	0	-
QWMW0901	41	84	198.162	C12H22O2	2-Oxepanone, 7-hexyl-	Ketone	16429-21-3	1587	peach, apricot, milky, fatty	-	-	2499.19	2795.49	2912.27	4200.06	5153.03	4729.69	0	0	0	-
QWMW0465	71	87	100.035	C5H8S	Thiophene, 2,3-dihydro-5-methyl-	Heterocyclic compound	4610-02-0	850	heated, onion, sulfury	-	-	45947.3	43912.6	46405.1	49235.5	51061.4	58401.6	0	0	0	-
WMW0181*340	110	152	184.146	C11H20O2	4-Decenoic acid, methyl ester, Z-	Ester	7367-83-1	1323	fruity, pear, mango, fishy, peach skin, green	0.003	-	8513.21	9783.93	11177.2	15034.8	17675.5	18929.9	0	0	0	-
WAMW1333	56	85	102.116	C5H14N2	1,5-Pentanediamine	Amine	462-94-2	1005	-	190	C01672	10486.9	11035.8	11700.2	17204.4	14324.1	13275.9	0	0	0	ko00310,ko00470,ko00480,ko00960,ko01100,ko01110
NMW0091*117	96	82	141.115	C8H15NO	8-Azabicyclo[3.2.1]octan-3-ol, 8-methyl-, endo-	Alcohol	120-29-6	1204.64613722312	-	-	C00729	4.3434e+06	4.31229e+06	4.59024e+06	3.34515e+06	4.18248e+06	4.10168e+06	0	0	0	ko00960,ko01100,ko01110
QWMW0350	128	77	160.035	C10H8S	2-Naphthalenethiol	Alcohol	91-60-1	1518	disagreeable, mercaptan	-	-	6384.88	7343.25	7217.91	9254.87	12224.4	9787.34	0	0	0	-
XMW1221	75	74	148.056	C6H12O2S	Acetic acid, (propylthio)-, methyl ester	Ester	20600-65-1	1086	-	-	-	265623	272014	268046	305574	284869	289768	0	0	0	-
KMW0188	120	105	120.007	C4H8S2	2-Methyl-1,3-dithiacyclopentane	Heterocyclic compound	5616-51-3	1026	sulfury, alliaceous, smoky, savory, vegetable	0.02	-	27605.4	24750.5	24703.7	25338.1	25425.9	25848.6	0	0	0	-
KMW0078	58	71	140.12	C9H16O	8-Nonen-2-one	Ketone	5009-32-5	1085	fruity, baked	-	-	336787	343526	340258	378358	357969	359803	0	0	0	-
WAMW0870	82	57	198.162	C12H22O2	Cyclohexanol, 2-(1,1-dimethylethyl)-, acetate, cis-	Ester	20298-69-5	1297	fruity, bergamot, lime, woody, camphor, fir, needle, spicy, marjoram	-	-	6991.42	6745.18	13787.8	9740.12	14753.4	14440.6	0	0	0	-
XMW0604	113	57	156.188	C11H24	Octane, 2,3,3-trimethyl-	Hydrocarbons	62016-30-2	1027	-	-	-	82061.9	82844.2	80026	67272.9	68599.4	69966.5	0	0	0	-
D192	93	80	154.136	C10H18O	Fenchol	Terpenoids	1632-73-1	1117.90884718499	camphor	0.05	C02344	276551	283049	274535	375694	403638	324701	0	0	0	ko00902,ko01110
YZMW0456	43	44	75.043	CH5N3O	Hydrazinecarboxamide	Amine	57-56-7	1056	-	7500	-	424824	387357	441182	166761	195865	260901	0	0	0	-
KMW0254	39	55	152.12	C10H16O	1,5-Heptadien-4-one, 3,3,6-trimethyl-	Terpenoids	546-49-6	1062	herbal, honey, minty, berry	-	-	9518.15	9002.09	9826.36	8218.57	6013.8	6385.86	0	0	0	-
XMW0089	84	41	154.136	C10H18O	4-Decenal, (E)-	Aldehyde	65405-70-1	1198	fresh, aldehydic, citrus, orange, mandarin, tangerine, green, fatty	0.025	-	96554.7	95032.5	98658.7	112880	122194	133653	0	0	0	-
NMW0269	92	91	196.125	C15H16	Benzene, 1,1'-(1,3-propanediyl)bis-	Aromatics	1081-75-0	1633	-	-	C14581	3051.71	2620.83	1926.33	2347.45	2370.06	2373.83	0	0	0	-
KMW0669	71	41	130.063	C6H10O3	Pantolactone	Ester	599-04-2	1036.99731903485	burnt, roasted bread	500	C01012	59610.6	60318.4	71073.9	34459.3	36877.7	34966	0	0	0	-
NMW0127	170	41	170.131	C10H18O2	6-Octenoic acid, 3,7-dimethyl-	Acid	502-47-6	1314	green, grassy, smoky, fatty, floral	-	C16462	10897.4	10250.5	12882.9	12368.7	14131.8	18155.6	0	0	0	-
D1403	97	71	130.099	C7H14O2	5-Methylhexanoic acid	Acid	628-46-6	1043.11632870864	-	4.6	-	37442.3	38836.8	34122.6	28381.9	26653	26201.7	0	0	0	-
YZMW0301	55	39	118.063	C5H10O3	Butanoic acid, 2-hydroxy-3-methyl-	Acid	4026-18-0	1063	-	11800	-	422304	438206	428841	362693	330921	328817	0	0	0	-
XMW1139	93	121	150.141	C11H18	Naphthalene, 1,2,3,4,4a,5,6,7-octahydro-4a-methyl-	Aromatics	13943-77-6	1181	-	-	-	34880.5	32099.2	36807.2	44807.5	44155	46620	0	0	0	-
NMW0100	56	99	99.032	C4H5NO2	Succinimide	Heterocyclic compound	123-56-8	1187	amine, ammoniacal, piperidine	-	C07273	135619	132080	140459	159298	182515	191539	0	0	0	-
KMW0481	98	56	186.162	C11H22O2	Acetic acid, nonyl ester	Ester	143-13-5	1309	waxy, clean, green, tropical, fruity	0.6	-	5106.52	5168.39	8303.41	6966.16	11640.1	11509.3	0	0	0	-
XMW0710	100	43	100.05	CH4N6	1H-Tetrazole-1,5-diamine	Heterocyclic compound	2165-21-1	1511	-	-	-	1938.96	1828.4	2901.93	2486.44	3087.81	2989.39	0	0	0	-
GMW0254	91	118	192.115	C12H16O2	Benzenepropanol, propanoate	Ester	122-74-7	1445	floral, balsamic, hyacinth, mimosa	-	-	375035	432336	414274	518737	503941	501213	0	0	0	-
QWMW0930	72	100	118.027	C4H6O4	Butanedioic acid	Acid	110-15-6	1301	acid, umami	15.6	C00042	8692.59	7205.9	8439.79	10068.5	11667.7	11962.3	0	0	0	ko00020,ko00190,ko00250,ko00310,ko00350,ko00360,ko00620,ko00630,ko00640,ko00650,ko00760,ko00920,ko01100,ko01110,ko01200
XMW1320	154	112	154.099	C9H14O2	4-Isopropyl-1,3-cyclohexanedione	Ketone	62831-62-3	1266	-	-	-	9244.46	8821.55	10090.6	10951.4	11371.2	11171.2	0	0	0	-
KMW0667	95	121	222.198	C15H26O	.tau.-Muurolol	Terpenoids	19912-62-0	1642	herbal, spicy, honey	-	-	39285	45482	49716.8	67765.5	57015.8	53906.6	0	0	0	-
XMW0282	113	57	170.203	C12H26	2,6-Dimethyldecane	Hydrocarbons	13150-81-7	1112	-	-	-	34535.5	37343.2	39296	38954.5	43746.2	42189.9	0	0	0	-
GMW0220	77	91	152.084	C9H12O2	Benzaldehyde dimethyl acetal	Ether	1125-88-8	1200	green, earthy, root, nutty, vegetable, spinach, potato, fungal, almond, winey	-	-	29193.9	29247.3	29780.9	22674.3	29590	29651.6	0	0	0	-
WMW0104	69	55	142.136	C9H18O	Cyclooctanemethanol	Alcohol	3637-63-6	1073	-	-	-	122841	40161.8	146809	203076	259549	288763	0	0	0	-
XMW0192*015	79	121	136.125	C10H16	(+)-4-Carene	Terpenoids	29050-33-7	1009	-	-	-	0	0	0	0	0	0	19485.6	8683.25	12314	-
XMW1310*106	85	57	158.131	C9H18O2	Isobutyl isovalerate	Ester	589-59-3	1005	sweet, fruity, apple, raspberry, green, banana	0.034	-	0	0	0	0	0	0	23142	26479.2	13982.4	-
GMW0285*227	41	111	126.068	C7H10O2	3,4-Dimethyl-1,2-cyclopentadione	Ketone	13494-06-9	1109	sweet, maple, caramel, sugar, fenugreek, licorice	0.017	-	556874	566776	554023	601452	582714	581847	616693	701763	616523	-
QWMW0575*227	41	111	126.068	C7H10O2	2-Hydroxy-3,5-dimethylcyclopent-2-en-1-one	Ketone	21834-98-0	1104	strong, caramel	1	-	556874	566776	554023	601452	582714	581847	616693	701763	616523	-
KMW0088*005	98	42	98.073	C6H10O	2-Hexenal, (E)-	Aldehyde	6728-26-3	853.202676864245	green, grassy	0.0031	C08497	1.00487e+07	8.98299e+06	9.94699e+06	9.1038e+06	9.96346e+06	1.00797e+07	9.61485e+06	1.08204e+07	1.00375e+07	-
QWMW0269*255	108	109	136.1	C8H12N2	Pyrazine, 2-methyl-6-propyl-	Heterocyclic compound	29444-46-0	1090	burnt, butterscotch	0.1	-	249704	253575	248136	287419	263060	267751	226695	267757	225005	-
XMW0127*016	119	134	134.11	C10H14	o-Cymene	Terpenoids	527-84-4	1022	gasoline	0.01144	-	33390.7	28877.6	30380.2	37175	33303.2	34509.8	44034.8	33502.3	34784.9	-
XMW0126*016	119	134	134.11	C10H14	Benzene, 1-methyl-3-(1-methylethyl)-	Terpenoids	535-77-3	1022	-	0.8	-	33390.7	28877.6	30380.2	37175	33303.2	34509.8	44034.8	33502.3	34784.9	-
KMW0279*113	89	71	158.131	C9H18O2	Butanoic acid, pentyl ester	Ester	540-18-1	1077	sweet, fruity, banana, pineapple, cherry, tropical	6.5	-	215.552	215.552	215.552	215.552	215.552	1077.76	7717.46	7338.54	6159.34	-
QWMW1013*400	80	69	152.12	C10H16O	D-Fenchone	Terpenoids	4695-62-9	1103	camphor, thuja, cedar leaf, herbal, earthy, woody	0.24	-	235851	239089	238615	277809	255506	262912	248699	291014	257210	-
WMW0179*400	80	69	152.12	C10H16O	L-Fenchone	Terpenoids	7787-20-4	1103	camphor, herbal, earthy, woody	0.11	C11387	235851	239089	238615	277809	255506	262912	248699	291014	257210	-
XMW0143*108	204	189	204.188	C15H24	1H-3a,7-Methanoazulene, 2,3,4,7,8,8a-hexahydro-3,6,8,8-tetramethyl-, [3R-(3.alpha.,3a.beta.,7.beta.,8a.alpha.)]-	Terpenoids	469-61-4	1411	woody, cedary, sweet, fresh	-	-	1604.43	2186.07	2298.21	2516.9	2837.71	2635.33	1834.58	2132.38	1714.71	-
XMW0629*108	204	189	204.188	C15H24	3H-3a,7-Methanoazulene, 2,4,5,6,7,8-hexahydro-1,4,9,9-tetramethyl-, [3aR-(3a.alpha.,4.beta.,7.alpha.)]-	Terpenoids	2387-78-2	1399	-	-	C17505	1604.43	2186.07	2298.21	2516.9	2837.71	2635.33	1834.58	2132.38	1714.71	-
XMW0499*041	57	71	184.219	C13H28	Undecane, 3,4-dimethyl-	Hydrocarbons	17312-78-6	1247	-	-	-	302419	300819	307798	357467	359512	368243	45636.7	47020.9	44585.4	-
XMW0420*041	57	71	184.219	C13H28	Undecane, 2,9-dimethyl-	Hydrocarbons	17301-26-7	1233	-	-	-	302419	300819	307798	357467	359512	368243	45636.7	47020.9	44585.4	-
XMW0241*041	57	71	184.219	C13H28	Undecane, 4,8-dimethyl-	Hydrocarbons	17301-33-6	1212	-	-	-	302419	300819	307798	357467	359512	368243	45636.7	47020.9	44585.4	-
XMW0609*041	57	71	184.219	C13H28	Undecane, 3,6-dimethyl-	Hydrocarbons	17301-28-9	1210	-	-	-	302419	300819	307798	357467	359512	368243	45636.7	47020.9	44585.4	-
QWMW0356*306	123	122	164.131	C10H16N2	Pyrazine, 5-butyl-2,3-dimethyl-	Heterocyclic compound	15834-78-3	1226	earthy, sweet	0.77	-	134433	143518	136646	159626	143208	141662	120601	135766	123624	-
WAMW1251*306	123	122	164.131	C10H16N2	Pyrazine, 3-butyl-2,5-dimethyl-	Heterocyclic compound	40790-29-2	1263	-	2	-	134433	143518	136646	159626	143208	141662	120601	135766	123624	-
XMW1069*313	67	82	170.131	C10H18O2	Butanoic acid, 3-hexenyl ester, (E)-	Ester	53398-84-8	1185	-	-	-	174172	171742	181612	140777	169291	163984	171754	235929	203763	-
KMW0444*279	54	82	150.104	C10H14O	Carvone	Terpenoids	99-49-0	1242	minty, licorice	0.067	-	268436	276378	265696	313098	279715	278032	264237	298252	255713	-
XMW0937*348	119	109	194.131	C12H18O2	(1R,5S,6R)-2,7,7-Trimethylbicyclo[3.1.1]hept-2-en-6-yl acetate	Ester	67999-48-8	1262	-	-	-	85447.2	95065.6	86875.6	99808.8	85573.8	85508.7	68679.1	85339.5	84516.2	-
WAMW0323*172	93	66	93.058	C6H7N	Pyridine, 3-methyl-	Heterocyclic compound	108-99-6	864	green, earthy, hazelnut	-	-	8773.12	8105.16	9234.84	8064.89	8708.94	9379.37	10241.5	11180.2	10094.3	-
XMW0634*039	79	91	152.12	C10H16O	1,5-Cyclohexadiene-1-methanol, 4-(1-methylethyl)-	Terpenoids	19876-45-0	1194	-	-	-	40880.3	42597	42700.5	36823	42285.5	40663.8	40033.2	52947.1	45137.8	-
GMW0294*336	98	81	182.094	C10H14O3	Butanoic acid, 3-methyl-, 2-furanylmethyl ester	Ester	13678-60-9	1224	berry, fruity, grape, plum, ripe	-	-	312580	327371	310825	321111	288749	326586	278073	325211	217200	-
KMW0407*260	81	41	138.104	C9H14O	2,4-Nonadienal, (E,E)-	Aldehyde	5910-87-2	1216	fatty, melon, waxy, green, violet, leafy, cucumber, tropical, fruity, chicken	0.00016	-	0	0	0	0	0	0	25869.7	22153.1	16210.1	-
XMW3574*314	55	125	170.131	C10H18O2	Ethyl (E)-2-octenoate	Ester	7367-82-0	1249	fruity, pear skin, green, waxy, tropical, plum skin, fatty	-	-	551580	568788	544085	654623	444307	467316	527220	609353	527958	-
NMW0024*193	106	107	107.073	C7H9N	Aniline, N-methyl-	Amine	100-61-8	1066	-	6.9	C02299	0	0	0	0	0	0	10781.3	9403.68	15751.2	-
XMW0414*041	57	71	184.219	C13H28	Undecane, 2,6-dimethyl-	Hydrocarbons	17301-23-4	1210	-	-	-	302419	300819	307798	357467	359512	368243	45636.7	47020.9	44585.4	-
XMW0307*006	91	106	106.078	C8H10	p-Xylene	Aromatics	106-42-3	871.103742302226	strong, sweetish	1	C06756	8495.99	9856.45	8953.28	13680.8	9117.61	8567.2	11232.7	12104.8	11129.9	ko01100
XMW0454*035	68	59	170.131	C10H18O2	(3R,6S)-2,2,6-Trimethyl-6-vinyltetrahydro-2H-pyran-3-ol	Heterocyclic compound	39028-58-5	1173	woody	3	-	949004	874968	892494	1.20192e+06	1.17961e+06	1.1801e+06	1.03939e+06	1.11994e+06	1.00969e+06	-
KMW0543*035	68	59	170.131	C10H18O2	(3R,6R)-2,2,6-Trimethyl-6-vinyltetrahydro-2H-pyran-3-ol	Heterocyclic compound	14009-71-3	1171	citrus, green	5	-	949004	874968	892494	1.20192e+06	1.17961e+06	1.1801e+06	1.03939e+06	1.11994e+06	1.00969e+06	-
KMW0449*337	95	121	182.131	C11H18O2	Bicyclo[2.2.1]heptan-2-ol, 1,7,7-trimethyl-, formate, endo-	Ester	7492-41-3	1226	green, earthy, herbal, balsamic, pine	-	-	2.93155e+06	3.07285e+06	2.91808e+06	3.43316e+06	3.10063e+06	3.06488e+06	2.85691e+06	3.292e+06	2.84055e+06	-
KMW0459*283	84	69	152.12	C10H16O	2,6-Octadienal, 3,7-dimethyl-, (E)-	Terpenoids	141-27-5	1270	citrus, lemon	0.028	C01499	8.60546e+06	9.00569e+06	8.57225e+06	8.94729e+06	9.11087e+06	9.02553e+06	8.21931e+06	9.62432e+06	8.00647e+06	-
YZMW0343*254	51	93	136.089	C9H12O	Phenol, 2,4,5-trimethyl-	Phenol	496-78-6	1234	-	2.3	-	91270	96849.6	90458.4	109529	97953.7	97465.3	87563.5	99441.1	84981.9	-
w17*038	55	85	170.131	C10H18O2	3,7-Octadiene-2,6-diol, 2,6-dimethyl-	Alcohol	13741-21-4	1193	-	-	-	123939	117471	126797	148334	166586	182264	146548	164071	126414	-
KMW0448*279	54	82	150.104	C10H14O	D-Carvone	Terpenoids	2244-16-8	1246	spice, minty, bread, caraway	0.01	C11383	268436	276378	265696	313098	279715	278032	264237	298252	255713	ko00902
XMW0312*006	91	106	106.078	C8H10	Ethylbenzene	Aromatics	100-41-4	862.671719564188	-	2.20525	C07111	8495.99	9856.45	8953.28	13680.8	9117.61	8567.2	11232.7	12104.8	11129.9	ko01100
XMW1332*115	43	71	142.099	C8H14O2	2,2'-Bifuran, octahydro-	Heterocyclic compound	1592-33-2	1151	-	-	-	21829.9	25191.5	21729	40979.6	34273.7	39863.3	161363	183351	159808	-
XMW0243*041	57	71	184.219	C13H28	Undecane, 2,5-dimethyl-	Hydrocarbons	17301-22-3	1210	-	-	-	302419	300819	307798	357467	359512	368243	45636.7	47020.9	44585.4	-
XMW0943*041	57	71	184.219	C13H28	Undecane, 3,5-dimethyl-	Hydrocarbons	17312-81-1	1207	-	-	-	302419	300819	307798	357467	359512	368243	45636.7	47020.9	44585.4	-
KMW0212	92	91	120.058	C8H8O	Benzeneacetaldehyde	Aldehyde	122-78-1	1045.59613319012	floral, honey, rose, cherry	0.0063	C00601	1.00173e+06	1.02508e+06	1.02054e+06	964629	976411	942323	582172	525140	506168	ko00360,ko01100
KMW0236	58	99	141.061	C7H11NS	2-Isobutylthiazole	Heterocyclic compound	18640-74-9	1043	green, wasabi, privet, tomato, leafy, earthy, vegetable, metallic	0.0035	-	2.14222e+06	2.19368e+06	2.07403e+06	1.43442e+06	1.44752e+06	1.40821e+06	1.07403e+06	1.09789e+06	1.13797e+06	-
KMW0176*228	108	58	126.104	C8H14O	5-Hepten-2-one, 6-methyl-	Ketone	110-93-0	987.689097548253	herbal, green, citrus, musty, lemon grass	0.05	C07287	5.17972e+06	5.5388e+06	5.33458e+06	5.55168e+06	5.35126e+06	5.49447e+06	2.64659e+06	3.03717e+06	3.29127e+06	-
KMW0157*012	41	83	112.089	C7H12O	2-Heptenal, (E)-	Aldehyde	18829-55-5	958	pungent, green, vegetable, fresh, fatty	0.013	-	209001	223237	220374	205183	204889	199553	52415.5	74588.5	72188.2	-
KMW0098*186	67	82	100.089	C6H12O	3-Hexen-1-ol, (Z)-	Alcohol	928-96-1	856.478405315615	fresh, green, grass, foliage, vegetable, herbal, oily	0.05	C08492	19358.1	21609.5	20267.9	21556.6	21468.1	24503.1	20217	23202.5	26385.3	ko00592,ko01110
KMW0066	56	44	100.089	C6H12O	Hexanal	Aldehyde	66-25-1	799.791449426486	aldehyde, grassy, green, leafy, vinegar	0.005	C02373	5.64374e+07	5.58606e+07	5.65329e+07	4.75852e+07	4.95945e+07	5.01485e+07	1.28184e+07	1.51321e+07	1.62706e+07	-
KMW0048*105	70	57	88.089	C5H12O	1-Butanol, 3-methyl-	Alcohol	123-51-3	730.015715034049	whiskey, malty, burnt	0.004	C07328	116110	119625	111962	98410.8	89469.6	93798.6	274695	299654	219800	-
KMW0310	134	109	152.12	C10H16O	2-Cyclohexen-1-ol, 1-methyl-4-(1-methylethenyl)-, trans-	Alcohol	7212-40-0	1123	fresh, minty	-	-	0	0	0	0	0	0	97.9907	724.735	97.9907	-
QWMW0544	109	123	152.095	C8H12N2O	2-Ethoxy-3-ethylpyrazine	Heterocyclic compound	35243-43-7	1127	raw, potato	0.02	-	0	0	0	0	0	0	101.505	651.037	101.505	-
KMW0613	41	93	204.188	C15H24	.alpha.-Farnesene	Terpenoids	502-61-4	1508	citrus, herbal, lavender, bergamot, myrrh, neroli, green	0.087	C09665	0	0	0	0	0	0	571.207	571.207	571.207	ko00909,ko01110
GMW0315	103	85	144.115	C8H16O2	Pentanoic acid, propyl ester	Ester	141-06-0	978	ethereal, fruity, pineapple, metallic, animalic	-	-	11264	8632.89	12204	6474.78	11234.7	10892.4	1593.21	1798.46	2682.87	-
D131	54	84	84.058	C5H8O	3-Pentyn-1-ol	Alcohol	10229-10-4	797	-	-	-	1.46912e+06	1.43139e+06	1.3864e+06	1.24023e+06	1.28104e+06	1.33769e+06	396605	491303	476508	-
WAMW1907	73	44	73.053	C3H7NO	Formamide, N,N-dimethyl-	Amine	68-12-2	783	-	0.14	C03134	880956	856418	855567	753683	739186	767153	263432	307470	311464	-
NMW0206*363	105	91	204.188	C15H24	(1R,9R,E)-4,11,11-Trimethyl-8-methylenebicyclo[7.2.0]undec-4-ene	Terpenoids	68832-35-9	1466	-	-	-	0	0	0	0	0	0	1553.62	1553.62	1553.62	-
D1386	71	45	130.099	C7H14O2	Propanoic acid, 2-methyl-, 1-methylethyl ester	Ester	617-50-5	784	-	0.026	-	6.41832e+06	6.21869e+06	6.28928e+06	5.26818e+06	5.40124e+06	5.66077e+06	1.68751e+06	2.05384e+06	2.02722e+06	-
KMW0258	109	124	124.052	C7H8O2	Phenol, 2-methoxy-	Phenol	90-05-1	1090.66168623266	nutty	0.0016	C15572	702544	699283	700219	789462	742748	738009	602817	723390	627119	-
KMW0291	136	93	154.136	C10H18O	Linalool	Terpenoids	78-70-6	1100.58886509636	floral, green	0.006	C03985	14430.5	14361.1	14212.2	20443.3	19771.7	20395.6	20524.7	23859.2	24897.5	-
KMW0421	64	92	152.047	C8H8O3	Methyl salicylate	Ester	119-36-8	1200	caramel, pepperminty	0.04	C12305	137701	137060	143903	104252	127735	130019	120392	162310	142121	-
KMW0446	69	41	152.12	C10H16O	Citral	Terpenoids	5392-40-5	1273.0415991356	sharp, lemon, sweet	0.1	C01499	1.12312e+06	1.32934e+06	1.11807e+06	1.89469e+06	1.47677e+06	1.47207e+06	335868	422790	370784	-
XMW0612*041	57	71	184.219	C13H28	Undecane, 4,7-dimethyl-	Hydrocarbons	17301-32-5	1207	-	-	-	302419	300819	307798	357467	359512	368243	45636.7	47020.9	44585.4	-
XMW0415*041	57	71	184.219	C13H28	Undecane, 6,6-dimethyl-	Hydrocarbons	17312-76-4	1202	-	-	-	302419	300819	307798	357467	359512	368243	45636.7	47020.9	44585.4	-
XMW0602*041	57	71	184.219	C13H28	Undecane, 5,7-dimethyl-	Hydrocarbons	17312-83-3	1190	-	-	-	302419	300819	307798	357467	359512	368243	45636.7	47020.9	44585.4	-
XMW2462*380	119	41	222.198	C15H26O	Agarospirol	Terpenoids	1460-73-7	1643	-	-	-	0	0	0	0	0	0	9473.47	11805.1	7345.29	-
KMW0652*380	119	41	222.198	C15H26O	Cubenol	Terpenoids	21284-22-0	1642	spicy, herbal, green, tea	100	-	0	0	0	0	0	0	9473.47	11805.1	7345.29	-
WMW0018*380	119	41	222.198	C15H26O	.tau.-Cadinol	Terpenoids	5937-11-1	1640	pure, balsamic, earthy	-	-	0	0	0	0	0	0	9473.47	11805.1	7345.29	-
QWMW0606*296	73	111	158.167	C10H22O	3-Octanol, 3,6-dimethyl-	Alcohol	151-19-9	1098	sweet, rosy	-	-	233631	236950	234360	245150	225638	231021	173825	182599	163944	-
XMW0367*041	57	71	184.219	C13H28	Undecane, 2,4-dimethyl-	Hydrocarbons	17312-80-0	1208	-	-	-	302419	300819	307798	357467	359512	368243	45636.7	47020.9	44585.4	-
XMW0076*019	92	65	92.037	C5H4N2	1H-Pyrrole-3-carbonitrile	Heterocyclic compound	7126-38-7	1288	-	-	-	166252	108664	154686	170854	189779	189618	217695	241340	228608	-
XMW1403*042	82	67	184.146	C11H20O2	cis-3-Hexenyl isovalerate	Ester	35154-45-1	1238	fresh, green, apple, fruity, tropical, pineapple	0.02	-	867582	915489	867935	1.02608e+06	924127	914977	835745	958377	833548	-
XMW1401*042	82	67	184.146	C11H20O2	n-Valeric acid cis-3-hexenyl ester	Ester	35852-46-1	1237	green, fruity, apple, pear, kiwi, unripe, banana, tropical	0.06	-	867582	915489	867935	1.02608e+06	924127	914977	835745	958377	833548	-
WAMW0913	41	81	180.151	C12H20O	2,4-Dodecadienal, (E,E)-	Aldehyde	21662-16-8	1524	grapefruit, orange, fatty, citrus	-	-	4970.73	4455.38	5159.43	7264.57	8011.53	8833.78	39010.7	47439.5	39637	-
WMW0051*150	177	192	192.151	C13H20O	3-Buten-2-one, 4-(2,6,6-trimethyl-1-cyclohexen-1-yl)-	Terpenoids	14901-07-6	1491	floral, woody, sweet, fruity, berry, tropical, beeswax	7e-06	-	5.20029e+06	5.46127e+06	4.43713e+06	7.61381e+06	6.34113e+06	6.09008e+06	1.54981e+06	1.76944e+06	1.39917e+06	-
KMW0563*085	69	151	194.167	C13H22O	5,9-Undecadien-2-one, 6,10-dimethyl-, (E)-	Ketone	3796-70-1	1453	fresh, green, fruity, waxy, rose, woody, magnolia, tropical	0.01	C13297	5.21868e+06	5.68518e+06	5.13857e+06	6.72486e+06	5.96079e+06	6.54536e+06	1.41602e+06	2.21536e+06	2.3125e+06	-
KMW0526	121	69	190.136	C13H18O	2-Buten-1-one, 1-(2,6,6-trimethyl-1,3-cyclohexadien-1-yl)-, (E)-	Terpenoids	23726-93-4	1386	apple, rose, honey, tobacco, sweet	0.0015	-	16938.4	15555.4	16447.1	28872.6	25128.8	27336.2	23209.9	27295.9	29091.5	-
KMW0384	104	105	151.063	C8H9NO2	Benzene, (2-nitroethyl)-	Nitrogen compounds	6125-24-2	1304	flowery, spice	0.002	-	3.9665e+06	4.09697e+06	3.8093e+06	4.80656e+06	4.53861e+06	4.59204e+06	850500	1.08647e+06	894980	-
NMW0023*217	91	119	120.058	C8H8O	Benzaldehyde, 2-methyl-	Aldehyde	529-20-4	1064	mild floral, sweet	0.0096	C07214	92159.7	18431.9	92699.7	18431.9	18431.9	18431.9	12283.8	11245.6	11513.9	ko01100
YZMW0320*015	79	121	136.125	C10H16	Bicyclo[4.1.0]hept-2-ene, 3,7,7-trimethyl-, (1S-cis)-	Terpenoids	4497-92-1	1008	-	4	-	0	0	0	0	0	0	19485.6	8683.25	12314	-
KMW0452*080	133	105	148.089	C10H12O	Benzaldehyde, 4-(1-methylethyl)-	Terpenoids	122-03-2	1246.38619201726	spicy, cumin, green, herbal	0.4	C06577	49554.6	53656.1	52900.2	61162.2	57640.9	54109.8	52800.6	65133.6	63422.2	ko01100
KMW0479*140	91	107	150.104	C10H14O	1,3-Cyclohexadiene-1-carboxaldehyde, 2,6,6-trimethyl-	Terpenoids	116-26-7	1205.71736785329	fresh, herbal, phenol, metallic, rosemary, tobacco, spicy	0.003	C17062	88640	90269	82814.8	100843	90297.7	93983.7	98587.2	94535.5	108038	ko00999
XMW0136*357	157	142	200.157	C15H20	4-Isopropyl-6-methyl-1-methylene-1,2,3,4-tetrahydronaphthalene	Terpenoids	50277-34-4	1563	-	-	-	0	0	0	0	0	0	4105.9	4902.24	4209.62	-
w45*353	83	97	196.219	C14H28	2-Tetradecene, (E)-	Hydrocarbons	35953-54-9	1406	-	-	-	0	0	0	0	0	0	136657	156732	124434	-
XMW0438*013	107	136	136.089	C9H12O	Furan, 2-(1-pentenyl)-, (E)-	Heterocyclic compound	20992-69-2	1000	roasted	1	-	0	0	0	0	0	0	14258.1	4135.15	7635.16	-
KMW0361*138	133	134	134.073	C9H10O	Benzaldehyde, 4-ethyl-	Aldehyde	4748-78-1	1180	bitter, almond, sweet, anisic	0.12323	-	10770	7339.89	9212.95	8422.7	8326.2	8832.68	6914.62	7355.12	7279.58	-
XMW0170*138	133	134	134.073	C9H10O	Benzaldehyde, 3-ethyl-	Aldehyde	34246-54-3	1168	-	-	-	10770	7339.89	9212.95	8422.7	8326.2	8832.68	6914.62	7355.12	7279.58	-
XMW0586*397	71	85	184.219	C13H28	Dodecane, 5-methyl-	Hydrocarbons	17453-93-9	1255	-	-	-	188681	174640	196744	193140	198434	187187	176897	214593	157161	-
NMW0122*338	67	69	182.131	C11H18O2	Geranyl formate	Ester	105-86-2	1301	fresh, rose, neroli, tea, rose, green	0.2	C12294	22164.8	6679.72	14719.8	10747.7	17166.2	14505.9	4636.95	5235.01	4548.84	-
KMW0656*403	59	149	222.198	C15H26O	2-Naphthalenemethanol, decahydro-.alpha.,.alpha.,4a-trimethyl-8-methylene-, [2R-(2.alpha.,4a.alpha.,8a.beta.)]-	Terpenoids	473-15-4	1673	woody, green	-	C09664	18824.3	21545.2	18597	28922.3	25078.6	22313.4	11571.8	14327.2	10361	-
XMW3198*155	136	93	154.136	C10H18O	5-Isopropyl-2-methylbicyclo[3.1.0]hexan-2-ol	Terpenoids	546-79-2	1075	minty, eucalyptus, green, terpene	-	-	4383.52	4251.09	3651.6	4538.57	4645.24	4962.12	4163.48	2582.16	2649.61	-
KMW0301*155	136	93	154.136	C10H18O	Bicyclo[3.1.0]hexan-2-ol, 2-methyl-5-(1-methylethyl)-, (1.alpha.,2.alpha.,5.alpha.)-	Terpenoids	17699-16-0	1070	woody, balsamic	55	-	4383.52	4251.09	3651.6	4538.57	4645.24	4962.12	4163.48	2582.16	2649.61	-
KMW0273*027	134	119	134.11	C10H14	Benzene, 1,2,4,5-tetramethyl-	Aromatics	95-93-2	1107	rancid, sweet	0.087	-	86405.9	88025.9	83834.1	85629.2	87968.6	88589.8	74161.7	87439.9	75280.1	-
XMW0981*126	104	57	206.131	C13H18O2	Butanoic acid, 3-methyl-, 2-phenylethyl ester	Ester	140-26-1	1491	floral, fruity, sweet, rose, peach, apricot	1e-05	-	66963.8	70498.7	64339.6	92834.4	81267	72935.6	50366.3	57985.7	47050.1	-
NMW0195*057	115	134	176.084	C11H12O2	2-Propen-1-ol, 3-phenyl-, acetate, (E)-	Ester	21040-45-9	1446	sweet, floral, spicy, balsamic	0.002	C12299	20201.2	21943.5	20639.4	25316.7	22001.2	22047.5	13141.6	13562.9	14625.6	-
D397*067	109	82	226.193	C14H26O2	11-Dodecen-1-yl acetate	Ester	35153-10-7	1604	-	-	-	18541.3	19440.4	23122.2	25883.9	28853.9	25715.1	12487.6	11874.9	10393.8	-
KMW0679*301	131	103	162.068	C10H10O2	2-Propenoic acid, 3-phenyl-, methyl ester, (E)-	Ester	1754-62-7	1379	sweet, balsamic, strawberry, cherry	-	C06358	0	0	0	0	0	0	4363.09	3230.8	3905.23	-
KMW0573*147	69	41	204.188	C15H24	(E)-.beta.-Farnesene	Terpenoids	18794-84-8	1457	woody, citrus, herbal, sweet	0.087	C09666	3.805e+06	3.71842e+06	3.55678e+06	5.57047e+06	4.96916e+06	5.32636e+06	1.56072e+06	2.42114e+06	2.54121e+06	ko00909,ko01110
NMW0200*147	69	41	204.188	C15H24	1,6,10-Dodecatriene, 7,11-dimethyl-3-methylene-	Terpenoids	77129-48-7	1458	-	0.087	C09666	3.805e+06	3.71842e+06	3.55678e+06	5.57047e+06	4.96916e+06	5.32636e+06	1.56072e+06	2.42114e+06	2.54121e+06	ko00909,ko01110
D353*059	204	189	204.188	C15H24	(S,1Z,6Z)-8-Isopropyl-1-methyl-5-methylenecyclodeca-1,6-diene	Terpenoids	317819-80-0	1448	-	-	-	0	0	0	0	0	0	477.895	392.648	522.311	-
KMW0596*059	204	189	204.188	C15H24	Alloaromadendrene	Terpenoids	25246-27-9	1461	woody	-	-	0	0	0	0	0	0	477.895	392.648	522.311	-
XMW1097*076	82	67	198.162	C12H22O2	Hexanoic acid, 3-hexenyl ester	Ester	84434-19-5	1361	-	-	-	38826.1	36087.7	43445.2	47044.6	55863.6	57714	59422.8	65113.8	45446.5	-
QWMW0919*051	100	128	196.146	C12H20O2	2,6-Octadienoic acid, 3,7-dimethyl-, ethyl ester	Ester	13058-12-3	1400	mild, woody, rosy, green	-	-	3319.27	2550.52	2998.78	5484.5	4332.52	4556.81	28370.2	32675.2	24308.3	-
D361*051	100	128	196.146	C12H20O2	Ethyl geranate	Ester	32659-21-5	1351	woody, rose, green	-	-	3319.27	2550.52	2998.78	5484.5	4332.52	4556.81	28370.2	32675.2	24308.3	-
YC_1276*298	63	126	161.964	C6H4Cl2O	Phenol, 2,6-dichloro-	Phenol	87-65-0	1218	-	0.2	C07096	40822.8	38118.3	41517.3	28652.3	36407.7	35803.2	30231.8	40281.5	35095.3	-
YZMW0457*298	63	126	161.964	C6H4Cl2O	Phenol, 2,3-dichloro-	Phenol	576-24-9	1200	-	0.03	-	40822.8	38118.3	41517.3	28652.3	36407.7	35803.2	30231.8	40281.5	35095.3	-
XMW0003*298	63	126	161.964	C6H4Cl2O	Phenol, 2,4-dichloro-	Phenol	120-83-2	1171	-	0.0014	C02625	40822.8	38118.3	41517.3	28652.3	36407.7	35803.2	30231.8	40281.5	35095.3	-
NMW0783*011	93	91	136.125	C10H16	(1S)-2,6,6-Trimethylbicyclo[3.1.1]hept-2-ene	Terpenoids	7785-26-4	936.524453694069	sharp, warm, resinous, fresh, pine	0.1	C06308	0	0	0	0	0	0	148770	97032.3	124859	ko00902,ko01100,ko01110
GGMW0153*301	131	103	162.068	C10H10O2	Methyl cis-cinnamate	Ester	19713-73-6	1302	-	-	C06358	0	0	0	0	0	0	4363.09	3230.8	3905.23	-
WMW0023*011	93	91	136.125	C10H16	(1R)-2,6,6-Trimethylbicyclo[3.1.1]hept-2-ene	Terpenoids	7785-70-8	936.472424557752	harsh, terpene, aromatic, minty	0.0053	C06306	0	0	0	0	0	0	148770	97032.3	124859	-
WAMW0211*399	91	107	122.073	C8H10O	Benzene, 1-methoxy-4-methyl-	Ether	104-93-8	1021	naphthyl, cresol, ylang-ylang, powdery, nutty	0.2	-	0	0	0	0	0	0	264788	108870	140360	-
KMW0253*230	70	93	126.104	C8H14O	2-octenal	Aldehyde	2363-89-5	1059	fatty, green, herbal	0.0002	-	478912	493650	489106	404992	389590	387398	330383	295300	332789	-
KMW0247*257	93	77	136.125	C10H16	.beta.-Phellandrene	Terpenoids	555-10-2	1031	terpenic, herbal	0.036	C19818	0	0	0	0	0	0	743091	312986	401986	-
WAMW0630*257	93	77	136.125	C10H16	Cyclohexene, 1-methyl-5-(1-methylethenyl)-, (R)-	Terpenoids	1461-27-4	1027	-	0.045	-	0	0	0	0	0	0	743091	312986	401986	-
XMW0151*059	204	189	204.188	C15H24	Epizonarene	Terpenoids	41702-63-0	1501	-	-	-	0	0	0	0	0	0	477.895	392.648	522.311	-
XMW1165*059	204	189	204.188	C15H24	1-Isopropyl-4,7-dimethyl-1,2,3,5,6,8a-hexahydronaphthalene	Terpenoids	16729-01-4	1500	-	-	-	0	0	0	0	0	0	477.895	392.648	522.311	-
XMW2429*059	204	189	204.188	C15H24	Patchoulene	Terpenoids	1405-16-9	1467	-	-	-	0	0	0	0	0	0	477.895	392.648	522.311	-
XMW3171*250	91	134	134.11	C10H14	Benzene, (2-methylpropyl)-	Aromatics	538-93-2	997	-	0.0008	-	0	0	0	0	0	0	41396.1	18536.1	19377.9	-
XMW0926*080	133	105	148.089	C10H12O	Ethanone, 1-(2,4-dimethylphenyl)-	Ketone	89-74-7	1253	floral, woody, sweet, mimosa, minty	-	-	49554.6	53656.1	52900.2	61162.2	57640.9	54109.8	52800.6	65133.6	63422.2	-
XMW0504*084	119	93	204.188	C15H24	1H-Benzocycloheptene, 2,4a,5,6,7,8-hexahydro-3,5,5,9-tetramethyl-, (R)-	Terpenoids	1461-03-6	1500	-	-	-	818307	826663	764992	1.01297e+06	908168	912123	980.881	980.881	980.881	-
QWMW1206*149	107	122	122.073	C8H10O	Phenol, 3,4-dimethyl-	Phenol	95-65-8	1193	flat, dry	1.2	-	162090	171451	141448	114790	86451.9	80715	81286.3	54346.3	67085.4	-
XMW0822*056	161	105	204.188	C15H24	(1R,2S,6S,7S,8S)-8-Isopropyl-1-methyl-3-methylenetricyclo[4.4.0.02,7]decane-rel-	Terpenoids	18252-44-3	1432	-	-	-	5290.62	5106.93	5512.74	5911.01	6045.9	5597.78	11284.9	7085.54	15617.2	-
w38*056	161	105	204.188	C15H24	1H-3a,7-Methanoazulene, octahydro-3,8,8-trimethyl-6-methylene-, [3R-(3.alpha.,3a.beta.,7.beta.,8a.alpha.)]-	Terpenoids	546-28-1	1421	-	-	-	5290.62	5106.93	5512.74	5911.01	6045.9	5597.78	11284.9	7085.54	15617.2	-
GMW0395*056	161	105	204.188	C15H24	(3R,3aR,7R,8aS)-3,8,8-Trimethyl-6-methyleneoctahydro-1H-3a,7-methanoazulene	Terpenoids	79120-98-2	1414	-	-	-	5290.62	5106.93	5512.74	5911.01	6045.9	5597.78	11284.9	7085.54	15617.2	-
D289*145	70	85	172.146	C10H20O2	n-Amyl isovalerate	Ester	25415-62-7	1110	apple, fresh fruit	12	-	59765.7	62135.2	76636	70765	78351.8	117544	504906	536247	569977	-
D272*145	70	85	172.146	C10H20O2	Butanoic acid, 3-methyl-, 2-methylbutyl ester	Ester	2445-77-4	1107	herbal, fruity, earthy, cheese, apple, green	-	-	59765.7	62135.2	76636	70765	78351.8	117544	504906	536247	569977	-
NMW0037*023	103	70	172.146	C10H20O2	Butanoic acid, 3-methyl-, 3-methylbutyl ester	Ester	659-70-1	1104	sweet, fruity, green, ripe apple, jammy, tropical	19.8072	C12289	4921.06	4385.83	3526.23	5311.73	5740.18	4053.77	5202.85	5849.9	5625.88	-
D305*023	103	70	172.146	C10H20O2	Butanoic acid, 2-methyl-, 3-methylbutyl ester	Ester	27625-35-0	1101	sweet, fruity, citrus, cherry, blueberry, apple	0.14	-	4921.06	4385.83	3526.23	5311.73	5740.18	4053.77	5202.85	5849.9	5625.88	-
KMW0343*263	55	70	140.12	C9H16O	2-Nonenal	Aldehyde	2463-53-8	1161	fatty, green, waxy, cucumber, melon	0.0001	-	456252	480241	439216	713159	622147	607359	566588	590945	568996	-
KMW0326*263	55	70	140.12	C9H16O	2-Nonenal, (Z)-	Aldehyde	60784-31-8	1148	orris, fatty, waxy, cucumber	0.0045	-	456252	480241	439216	713159	622147	607359	566588	590945	568996	-
GMW0111*267	73	99	142.099	C8H14O2	2-Octenoic acid, (E)-	Acid	1871-67-6	1206.74217907228	musty, sour, fatty, waxy, dirty, aldehydic, vegetable, cheese	-	-	6734.28	5530.96	6468.15	7062.11	7114.74	6571.25	6192.21	6960.7	6114.08	-
XMW0992*358	145	131	202.172	C15H22	(2R,8R,8aS)-8,8a-Dimethyl-2-(prop-1-en-2-yl)-1,2,3,7,8,8a-hexahydronaphthalene	Terpenoids	5090-61-9	1511	-	-	-	65995	66683	60166.1	76678.4	69807.2	66993.6	47697.1	51370.1	44062.7	-
XMW0987*358	145	131	202.172	C15H22	Eudesma-2,4,11-triene	Terpenoids	82462-31-5	1479	-	-	-	65995	66683	60166.1	76678.4	69807.2	66993.6	47697.1	51370.1	44062.7	-
XMW2340*401	77	65	138.068	C8H10O2	2-Methoxy-5-methylphenol	Phenol	1195-09-1	1193	-	0.013	-	28325.3	29529.1	30353.3	22993.3	30039.4	29834.5	31639.8	31939.8	34722.7	-
QWMW0979*287	127	154	155.073	C11H9N	Pyridine, 4-phenyl-	Heterocyclic compound	939-23-1	1471	bitter, caramel	-	-	16907.7	16168.5	19473	15386.8	15973	15249.2	17730.7	110270	82312.4	-
NMW0093*140	91	107	150.104	C10H14O	D-Verbenone	Terpenoids	18309-32-5	1228	-	-	-	88640	90269	82814.8	100843	90297.7	93983.7	98587.2	94535.5	108038	-
XMW0743*056	161	105	204.188	C15H24	(-)-Aristolene	Terpenoids	6831-16-9	1447	-	-	-	5290.62	5106.93	5512.74	5911.01	6045.9	5597.78	11284.9	7085.54	15617.2	-
KMW0530*352	93	69	196.146	C12H20O2	Geranyl acetate	Terpenoids	105-87-3	1384.01098901099	lemon	0.1	C09861	0	0	0	0	0	0	31060.1	13276.1	28236.9	-
KMW0603*061	161	105	204.188	C15H24	Germacrene D	Terpenoids	23986-74-5	1481	woody, spice	0.0012	-	215674	227360	206515	233911	237071	224251	143748	162841	136695	-
WMW0012*061	161	105	204.188	C15H24	(+)-epi-Bicyclosesquiphellandrene	Terpenoids	54274-73-6	1482	-	-	-	215674	227360	206515	233911	237071	224251	143748	162841	136695	-
WAMW1443*149	107	122	122.073	C8H10O	Phenol, 2,3-dimethyl-	Phenol	526-75-0	1180	phenol, chemical, musty	0.5	-	162090	171451	141448	114790	86451.9	80715	81286.3	54346.3	67085.4	-
XMW0300*149	107	122	122.073	C8H10O	Phenol, 3,5-dimethyl-	Phenol	108-68-9	1171	balsamic, coffee	5	-	162090	171451	141448	114790	86451.9	80715	81286.3	54346.3	67085.4	-
KMW0703*149	107	122	122.073	C8H10O	Phenol, 4-ethyl-	Phenol	123-07-9	1165.40106951872	phenol, leathery	0.1	C13637	162090	171451	141448	114790	86451.9	80715	81286.3	54346.3	67085.4	-
GMW0162*149	107	122	122.073	C8H10O	Phenol, 2,4-dimethyl-	Phenol	105-67-9	1147.98927613941	weak, smoky, roasted, dark	0.4	C14582	162090	171451	141448	114790	86451.9	80715	81286.3	54346.3	67085.4	-
NMW0047*149	107	122	122.073	C8H10O	Phenol, 2-ethyl-	Phenol	90-00-6	1140	phenol	0.03	-	162090	171451	141448	114790	86451.9	80715	81286.3	54346.3	67085.4	-
WMW0013*151	91	105	204.188	C15H24	Bicyclosesquiphellandrene	Terpenoids	54324-03-7	1489	-	-	-	1.35686e+06	1.42361e+06	1.30298e+06	1.71613e+06	1.5283e+06	1.45115e+06	823498	854383	765412	-
WMW0003*364	107	161	204.188	C15H24	Naphthalene, 1,2,3,5,6,7,8,8a-octahydro-1,8a-dimethyl-7-(1-methylethenyl)-, [1S-(1.alpha.,7.alpha.,8a.alpha.)]-	Terpenoids	10219-75-7	1494	-	-	-	1.0694e+06	1.12317e+06	1.0227e+06	1.36225e+06	1.20709e+06	1.15242e+06	622957	764492	626516	-
XMW0797*083	105	161	204.188	C15H24	Naphthalene, 1,2,4a,5,6,8a-hexahydro-4,7-dimethyl-1-(1-methylethyl)-,[1R-(1.alpha.,4a.alpha.,8a.alpha.)]-	Terpenoids	17627-24-6	1494	-	-	-	948573	974522	889930	1.17498e+06	1.03421e+06	994313	3096.12	619.225	619.225	-
WMW0048*264	112	41	140.12	C9H16O	6-Nonenal, (E)-	Aldehyde	2277-20-5	1124	-	2.2e-05	-	10084.5	9302.38	10913.6	13206.7	15671.2	16354.8	85521.5	100783	80828.7	-
NMW0015*017	68	93	136.125	C10H16	Cyclohexene, 1-methyl-4-(1-methylethenyl)-, (S)-	Terpenoids	5989-54-8	1030.90128755365	terpene, pine, herbal, peppery	0.034	C00521	72354	68710.1	58787.5	66701.2	62343.1	60580	43381.1	67743	79085.6	ko00902,ko01100,ko01110
KMW0226*017	68	93	136.125	C10H16	Limonene	Terpenoids	138-86-3	1030	citrus, herbal, terpene, camphor	0.01	C06078	72354	68710.1	58787.5	66701.2	62343.1	60580	43381.1	67743	79085.6	-
XMW1412*054	119	93	204.188	C15H24	2-Epi-.alpha.-funebrene	Terpenoids	65354-33-8	1389	-	-	-	0	0	0	0	0	0	62808.3	40451.9	63327.1	-
XMW1182*054	119	93	204.188	C15H24	Di-epi-.alpha.-cedrene-(I)	Terpenoids	21996-77-0	1382	-	-	-	0	0	0	0	0	0	62808.3	40451.9	63327.1	-
XMW0382*054	119	93	204.188	C15H24	isoledene	Terpenoids	95910-36-4	1375	-	-	-	0	0	0	0	0	0	62808.3	40451.9	63327.1	-
KMW0606*061	161	105	204.188	C15H24	.alpha.-Muurolene	Terpenoids	10208-80-7	1499	woody	-	C20272	215674	227360	206515	233911	237071	224251	143748	162841	136695	-
XMW0176*061	161	105	204.188	C15H24	Naphthalene, 1,2,4a,5,6,8a-hexahydro-4,7-dimethyl-1-(1-methylethyl)-, (1.alpha.,4a.alpha.,8a.alpha.)-	Terpenoids	31983-22-9	1496	-	-	-	215674	227360	206515	233911	237071	224251	143748	162841	136695	-
XMW0295*246	117	92	132.094	C10H12	Benzene, 1-methyl-3-(1-methylethenyl)-	Aromatics	1124-20-5	1082	-	-	-	0	0	0	0	0	0	6497.97	8691.2	7267.15	-
XMW0434	67	43	142.099	C8H14O2	4-Hexen-1-ol, acetate	Ester	72237-36-6	1020	-	0.1	-	92389.9	90334.9	81081.2	88652	80937.7	76622.4	0	0	0	-
XMW1061	97	98	168.097	C10H16S	Thiophene, 2-hexyl-	Heterocyclic compound	18794-77-9	1277	floral, fruity, gassy, green, meaty	-	-	82511.9	92515.2	71206.5	27520.7	130789	115428	0	0	0	-
XMW1160	150	107	180.115	C11H16O2	Benzaldehyde diethylacetal	Ether	774-48-1	1291	green, bitter, almond	-	-	3894.88	4048.77	3844.79	8694.67	6987	10057	0	0	0	-
NMW0765	57	73	102.032	C4H6O3	Butanoic acid, 2-oxo-	Acid	600-18-0	848	sweet, brown, caramel, creamy, lactonic	4590	C00109	4.61238e+06	4.51973e+06	4.49399e+06	4.87308e+06	4.71596e+06	4.9066e+06	0	0	0	ko00260,ko00270,ko00290,ko00640,ko00660,ko01100,ko01110,ko01210,ko01230
QWMW0662	135	136	180.079	C10H12O3	Benzoic acid, 4-methoxy-, ethyl ester	Ester	94-30-4	1453	sweet, anisic, floral, fennel	-	-	109380	104850	98918.3	112880	106921	115430	0	0	0	-
D303	99	70	226.193	C14H26O2	2H-Pyran-2-one, tetrahydro-6-nonyl-	Ketone	2721-22-4	1929	waxy, creamy, buttery, oily, fatty, cheese, milky, dairy	9.8	-	16232.8	16214	17944.4	34519.7	56032.8	42405.1	0	0	0	-
WAMW1263	177	43	192.151	C13H20O	2H-1-Benzopyran, 3,5,6,8a-tetrahydro-2,5,5,8a-tetramethyl-, trans-	Heterocyclic compound	41678-29-9	1314	-	0.1	-	3877.12	2993.54	3782.11	3348.93	11769.7	6487.89	0	0	0	-
WAMW1364	119	134	134.11	C10H14	Benzene, 1,2,3,4-tetramethyl-	Aromatics	488-23-3	1143	-	0.061	-	26289.7	23471.4	26086	24104.1	31236.6	19689.5	0	0	0	-
WAMW0403*178	42	69	98.073	C6H10O	Cyclopentanone, 2-methyl-	Ketone	1120-72-5	846	roasted, beefy	-	-	2.02641e+06	1.96131e+06	1.94359e+06	2.1307e+06	2.10368e+06	2.15121e+06	0	0	0	-
XMW0894	84	57	128.157	C9H20	Hexane, 3-ethyl-2-methyl-	Hydrocarbons	16789-46-1	845	-	-	-	461558	421398	431899	470648	491619	498787	0	0	0	-
WMW0075	69	41	222.198	C15H26O	1,6,10-Dodecatrien-3-ol, 3,7,11-trimethyl-	Terpenoids	7212-44-4	1537.04368641532	floral, green, waxy, citrus, woody	0.01	C09704	84613.3	85521	105435	123440	148929	148639	0	0	0	ko00909,ko01100
NMW0138	149	150	150.032	C8H6O3	Piperonal	Aldehyde	120-57-0	1334	heliotrope, flowery, sweet, powdery, coconut, vanilla	0.05	C10812	14641.2	11101.5	12102.7	12960.5	35356.7	20614.9	0	0	0	-
NMW0112	135	107	150.104	C10H14O	Phenol, 2-(1,1-dimethylethyl)-	Phenol	88-18-6	1274	-	0.05	-	9865.58	11881.5	10187.2	16364.8	15019.1	15383.5	0	0	0	-
NMW0116	122	108	179.167	C12H21N	Memantine	Amine	19982-08-2	1274	-	-	C13736	7651.56	9642.02	6854.72	9854.78	8605.42	7725.1	0	0	0	-
XMW0283	95	124	166.099	C10H14O2	1-(Furan-2-yl)-2-methylpentan-1-one	Ketone	1248070-62-3	1268	-	-	-	101002	111162	95070.3	153836	119095	117501	0	0	0	-
KMW0454	68	79	150.104	C10H14O	1-Cyclohexene-1-carboxaldehyde, 4-(1-methylethenyl)-	Aldehyde	2111-75-3	1274	fresh, green, herbal, grassy, sweet, minty, cumin	0.03	C02576	27478.6	40336.4	28781.6	56346.5	42453.3	41767	0	0	0	-
XMW1173	59	150	149.981	C4H6O2S2	Acetic acid, [(1-thioxoethyl)thio]-	Acid	17930-82-4	1324	-	-	-	13478.5	10281.8	12986.5	11180.7	40534.4	21385.5	0	0	0	-
D1593	70	80	138.141	C10H18	1-Decyne	Hydrocarbons	764-93-2	987	-	4	-	455347	465585	427359	312278	307424	410258	0	0	0	-
NMW0055	41	69	154.136	C10H18O	6-Octenal, 3,7-dimethyl-, (R)-	Terpenoids	2385-77-5	1153	fresh, herbal, citrus	0.03	C09848	55556.6	31034.7	52216.1	44007.2	49748.9	50195.2	0	0	0	ko01110
WMW0017*256	77	93	136.125	C10H16	Bicyclo[2.2.1]heptane, 2,2-dimethyl-3-methylene-, (1S)-	Terpenoids	5794-04-7	964	fresh, woody, fir, terpene	1.98	-	137515	292677	263801	237147	295007	133501	0	0	0	-
XMW3792	164	121	164.12	C11H16O	Phenol, 4-(1,1-dimethylethyl)-2-methyl-	Phenol	98-27-1	1334	-	0.4	-	1777.06	1452.5	1466.51	1442.68	4897.33	2611.77	0	0	0	-
WMW0045	69	84	84.058	C5H8O	Furan, 2,3-dihydro-4-methyl-	Heterocyclic compound	34314-83-5	761	-	-	-	14225.9	14526.3	16138.9	12761.8	12368.8	13574.3	0	0	0	-
NMW0042	102	73	144.115	C8H16O2	Valproic Acid	Acid	99-66-1	1116	-	-	C07185	8103.05	8103.05	40515.3	52724.3	51524.3	48689.5	0	0	0	-
WAMW0579	125	140	140.03	C7H8OS	2-Acetyl-5-methylthiophene	Heterocyclic compound	13679-74-8	1157	sweet, spicy, honey, hawthorn, almond, acacia, hyacinth, caramel, graham, cracker	-	-	24326.2	4865.25	24403.9	29756.2	61594	44580.5	0	0	0	-
XMW1038	95	109	220.183	C15H24O	Longifolenaldehyde	Terpenoids	19890-84-7	1591	-	-	-	4544.71	908.943	4822.2	5519.15	5250.98	6010.1	0	0	0	-
XMW0092*069	169	71	282.329	C20H42	Hexadecane, 2,6,10,14-tetramethyl-	Terpenoids	638-36-8	1795	-	-	-	2310.22	462.044	3213.38	7466.16	8957.89	7182.78	0	0	0	-
XMW0011	119	134	134.11	C10H14	Benzene, 1,4-diethyl-	Aromatics	105-05-5	1041	-	0.0021	-	4689.53	5059.06	7897.11	4355.61	5398.52	871.123	0	0	0	-
KMW0345*032	70	41	138.104	C9H14O	2,6-Nonadienal, (E,Z)-	Aldehyde	557-48-2	1154.74919957311	cucumber, green	1e-05	C08499	136535	99612.6	70703.9	14140.8	115513	126365	0	0	0	-
D242*385	82	67	254.225	C16H30O2	9-Tetradecen-1-ol, acetate, (E)-	Ester	23192-82-7	1800	-	-	-	7204.58	5255.29	7224.93	8693.89	18320.6	12161.1	0	0	0	-
XMW0134*069	169	71	282.329	C20H42	Hexadecane, 2,6,11,15-tetramethyl-	Terpenoids	504-44-9	1792	-	-	-	2310.22	462.044	3213.38	7466.16	8957.89	7182.78	0	0	0	-
XMW0471	82	123	204.115	C13H16O2	3-Hexen-1-ol, benzoate, (Z)-	Ester	25152-85-6	1570	fresh, green, leafy, floral, orchid, balsamic, fatty	0.5	-	2118.27	423.654	3308.2	4525.66	3744.14	5072.33	0	0	0	-
KMW0420	84	41	154.136	C10H18O	2-Cyclohexen-1-ol, 3-methyl-6-(1-methylethyl)-, trans-	Terpenoids	16721-39-4	1208	herbal	-	C03039	27451.3	24874.2	29268.3	24792.2	25386.4	4958.45	0	0	0	-
QWMW0842	58	94	154.136	C10H18O	9-Decen-2-one	Ketone	35194-30-0	1188	pineapple, pear, apple, green, fatty	-	-	34763.9	6952.77	44028.9	41899.1	58661.9	62553.2	0	0	0	-
XMW0373	57	127	170.203	C12H26	Undecane, 2-methyl-	Hydrocarbons	7045-71-8	1164	-	10	-	61087.1	60464.7	61869	12092.9	63184.2	62273.5	0	0	0	-
NMW0141*052	71	67	170.131	C10H18O2	2,7-Octadiene-1,6-diol, 2,6-dimethyl-, (E)-	Terpenoids	75991-61-6	1339	-	-	-	219246	43849.2	258348	331326	389945	405507	0	0	0	-
YZMW0625	41	44	171.199	C11H25N	1-Undecanamine	Amine	7307-55-3	1330	-	50	-	11715.1	2343.01	12978.5	12677.7	14337.5	20074.5	0	0	0	-
XMW0967*361	136	121	204.188	C15H24	(1R,5S)-1,8-Dimethyl-4-(propan-2-ylidene)spiro[4.5]dec-7-ene	Terpenoids	28400-12-6	1515	-	-	-	5827.27	3842.22	3982.99	4446.15	4143.67	3902.96	0	0	0	-
YZMW0291	97	55	130.136	C8H18O	2-Hexanol, 2,5-dimethyl-, (S)-	Alcohol	3730-60-7	857	-	1.2	-	2.01693e+06	1.9179e+06	1.95402e+06	2.08851e+06	2.1239e+06	2.16039e+06	0	0	0	-
WAMW0841	70	43	114.104	C7H14O	Hexanal, 3-methyl-	Aldehyde	19269-28-4	910	sweet, green	-	-	12759.5	13058	12753.3	1200.47	6002.33	8971.15	0	0	0	-
QWMW0952	51	71	208.11	C12H16O3	Butanoic acid, 2-phenoxyethyl ester	Ester	23511-70-8	1521	fruity, floral, honey, waxy, apple, chamomile	-	-	2966.7	3426.63	3092.15	4724.62	593.34	593.34	0	0	0	-
XMW0201*179	83	98	98.073	C6H10O	4-Hexen-3-one	Ketone	2497-21-4	855	pungent, ethereal, spicy, green, tropical, metallic	-	-	6.35647e+06	6.10261e+06	6.0395e+06	6.70336e+06	6.43051e+06	6.68674e+06	0	0	0	-
w15	81	68	142.136	C9H18O	2-Nonen-1-ol	Alcohol	22104-79-6	1105	sweet, fatty, melon, cucumber, vegetable	-	-	25668.3	31231.2	24330.7	30471.5	27286.9	64558.8	0	0	0	-
WMW0107	95	55	110.11	C8H14	1,5-Heptadiene, 2-methyl-, (Z)-	Hydrocarbons	41044-64-8	787	-	-	-	15532.4	14072.2	14398.2	13394.7	13945.5	13551.2	0	0	0	-
XMW1213	86	68	113.048	C5H7NO2	Ethyl cyanoacetate	Ester	105-56-6	960	-	1700	C90336	8498.65	7239.78	7516.09	9307.91	6107.44	6113.03	0	0	0	-
D195	120	162	162.032	C9H6O3	2H-1-Benzopyran-2-one, 4-hydroxy-	Ketone	1076-38-6	1656	-	-	C20414	9318.64	11592.6	8952.66	12391.7	9550.1	8771.37	0	0	0	-
XMW0115	42	45	87.068	C4H9NO	5-Methyloxazolidine	Heterocyclic compound	58328-22-6	779	-	-	-	2.93252e+06	3.0244e+06	3.03811e+06	2.50362e+06	2.66769e+06	2.78961e+06	0	0	0	-
KMW0075*003	45	57	90.068	C4H10O2	2,3-Butanediol	Alcohol	513-85-9	786.96558915537	buttery, creamy	10	-	7.44306e+06	7.23161e+06	7.0676e+06	6.10086e+06	6.33657e+06	6.65137e+06	0	0	0	-
WAMW1632*198	69	56	112.089	C7H12O	Cyclohexanone, 3-methyl-	Ketone	591-24-2	958	minty, camphor, medicinal	0.46	-	282489	283668	280904	270342	270421	271692	0	0	0	-
XMW2953	83	43	98.073	C6H10O	4-Penten-2-one, 4-methyl-	Ketone	3744-02-3	790	pungent, vegetable, acrylate	-	-	1.53408e+06	1.46273e+06	1.50117e+06	1.28248e+06	1.29327e+06	1.38415e+06	0	0	0	-
WMW0188	53	83	84.058	C5H8O	2-Pentyn-1-ol	Alcohol	6261-22-9	798	-	-	-	1.68271e+06	1.62125e+06	1.64449e+06	1.37768e+06	1.43508e+06	1.50117e+06	0	0	0	-
WAMW0282	92	91	162.141	C12H18	Benzene, hexyl-	Aromatics	1077-16-3	1263.80798274002	-	0.029	-	20238.6	19989.7	21755.8	25922.5	22672.1	22971.1	0	0	0	-
NMW0081	110	64	110.037	C6H6O2	Catechol	Phenol	120-80-9	1195	-	198	C00090	14760	13471.4	12566.6	12462.2	13734.3	12726	0	0	0	ko01100
XMW0919	41	68	114.068	C6H10O2	Butanal, 3,3-dimethyl-2-oxo-, hemihydrate	Aldehyde	77572-68-0	793	-	-	-	1.24218e+07	1.20089e+07	1.2116e+07	1.01977e+07	1.02675e+07	1.06825e+07	0	0	0	-
XMW0132*162	55	80	83.073	C5H9N	Pyridine, 2,3,4,5-tetrahydro-	Heterocyclic compound	505-18-0	796	-	0.302	C06181	9.48433e+06	9.12821e+06	9.24849e+06	7.74447e+06	8.02111e+06	8.40883e+06	0	0	0	ko00960,ko01100,ko01110
XMW0624	182	99	268.313	C19H40	Tridecane, 7-hexyl-	Hydrocarbons	7225-66-3	1810	-	-	-	4082.81	2900.54	4211.2	5841.57	8918.79	8227.51	0	0	0	-
XMW0355	83	42	84.069	C4H8N2	1,3-Diazabicyclo[3.1.0]hexane	Heterocyclic compound	17038-28-7	894	-	-	-	27679.4	31673.7	27735	28305.9	20677.8	21080.5	0	0	0	-
WMW0208	71	99	168.115	C10H16O2	2H-Pyran-2-one, tetrahydro-6-(2-pentenyl)-, (Z)-	Heterocyclic compound	25524-95-2	1518	creamy, waxy, jasmin, peach, coconut	2	-	33015.3	30540	39500.1	45207.9	58342.4	50785.8	0	0	0	-
QWMW0977	93	107	210.162	C13H22O2	1,6-Octadien-3-ol, 3,7-dimethyl-, propanoate	Ester	144-39-8	1336	fresh, bergamot, lily, woody, rose, rummy	-	-	68567.4	72996.7	62920.8	92050.3	71365.4	53142.6	0	0	0	-
XMW0306	74	87	144.115	C8H16O2	Heptanoic acid, methyl ester	Ester	106-73-0	1024.40987124464	sweet, fruity, green, orris, waxy, floral, berry	0.004	-	4475.17	5136.15	4177.53	3667.49	3568.94	3690.5	0	0	0	-
NMW0073*040	107	135	150.104	C10H14O	Bicyclo[3.1.1]hept-2-ene-2-carboxaldehyde, 6,6-dimethyl-	Terpenoids	564-94-3	1193	sweet, cinnamon, tonka, spicy, terpene, camphor, jammy	-	-	49059.3	70258.7	54035.7	88294.4	76534.7	45006.2	0	0	0	-
YZMW0624	107	139	154.056	C7H10N2S	Pyrazine, 2-ethyl-3-(methylthio)-	Heterocyclic compound	72987-62-3	1269	-	0.04	-	46138.6	49700.1	39991.2	70183.1	53059.1	54933.6	0	0	0	-
XMW0019	136	121	136.052	C8H8O2	Acetophenone, 4'-hydroxy-	Ketone	99-93-4	1455	mild, sweet, hawthorn, balsamic, mimosa	5.5	C10700	3.44156e+06	3.59769e+06	3.28277e+06	3.87866e+06	3.66887e+06	3.94813e+06	0	0	0	ko01100
XMW0584	141	85	214.157	C12H22O3	2,5-Dibutoxy-2,5-dihydrofuran	Heterocyclic compound	20295-23-2	1376	-	-	-	2909.47	2894.53	2668.46	2575.46	2074.57	2563.94	0	0	0	-
QWMW0607	85	113	142.136	C9H18O	3-Nonanone	Ketone	925-78-0	1090	caramel, spicy, sweet	0.017	-	171906	176973	152559	156027	142394	151342	0	0	0	-
QWMW1153	69	67	100.089	C6H12O	4-Hexen-1-ol	Alcohol	6126-50-7	848	pungent, green, vegetable, oily	-	-	8.02697e+06	7.88952e+06	7.91964e+06	7.64759e+06	7.47525e+06	7.55309e+06	0	0	0	-
KMW0633	154	83	200.214	C13H28O	n-Tridecan-1-ol	Alcohol	112-70-9	1577	musty	-	-	1799.37	2069.95	3686.59	2843.97	4207.31	3394.03	0	0	0	-
KMW0092*175	51	98	98.037	C5H6O2	2-Furanmethanol	Alcohol	98-00-0	856.2558356676	alcoholic, chemical, musty, sweet, caramel, bread, coffee	1.9	C20441	388930	380547	373398	355733	356134	352707	0	0	0	-
QWMW1046	71	70	270.256	C17H34O2	Isoamyl laurate	Ester	6309-51-9	1845	wine, waxy, oily, fatty, peach	100	-	10900	10224.5	11799.3	15565.3	24605.6	19321.1	0	0	0	-
YZMW0001	123	65	139.027	C6H5NO3	Phenol, 4-nitro-	Phenol	100-02-7	1545	-	2.3	C00870	21894.6	22240	17639.9	26477.3	26347.5	24789.1	0	0	0	-
GMW0401	68	69	100.089	C6H12O	3-Hexen-1-ol	Alcohol	544-12-7	855	green, leafy	0.07	-	715471	713881	692905	750492	757398	761113	0	0	0	-
XMW1417	67	82	226.193	C14H26O2	Octanoic acid, 3-hexenyl ester, (Z)-	Ester	61444-41-5	1562	green, leafy, orchid, kiwi, metallic, fruity, asparagus, lettuce	-	-	2555.37	3054.75	3847.64	3886.03	5223.04	4118.38	0	0	0	-
WMW0201	93	79	136.125	C10H16	Bicyclo[2.2.1]heptane, 7,7-dimethyl-2-methylene-	Terpenoids	471-84-1	950	camphor	-	-	8208.08	9882.6	8487.92	9367.24	10074.3	8831.61	0	0	0	-
YZMW0293	41	45	118.063	C5H10O3	2-Hydroxy-2-methylbutyric acid	Acid	3739-30-8	960	-	11800	-	145621	142880	137646	142892	135853	139994	0	0	0	-
XMW1364	135	93	206.203	C15H26	7-Octylidenebicyclo[4.1.0]heptane	Terpenoids	82253-11-0	1547	-	-	-	6468.02	6448.94	6047.17	8305.97	7607.79	9293.02	0	0	0	-
GMW0303	45	41	146.094	C7H14O3	Butyl lactate	Ester	138-22-7	997	green, fruity, kiwi, melon, rind, lactonic, waxy, winey, apple skin, soapy	10	-	39669.7	39437.8	41033.4	43866.6	38917.9	40661	0	0	0	-
XMW0009*064	189	161	204.188	C15H24	Naphthalene, 1,2,4a,5,8,8a-hexahydro-4,7-dimethyl-1-(1-methylethyl)-, [1S-(1.alpha.,4a.beta.,8a.alpha.)]-	Terpenoids	523-47-7	1518	green, woody	-	C09625	2137.75	3182.2	2963	3171.5	4993.48	3979.09	0	0	0	-
KMW0036*185	100	57	100.089	C6H12O	3-Hexanone	Ketone	589-38-8	784	sweet, fruity, waxy, rummy, grape	0.041	-	467234	445152	441831	354873	382982	403603	0	0	0	-
QWMW1270	155	172	242.225	C15H30O2	Pentadecanoic acid, 3-methylbutyl ester	Ester	2306-91-4	1645	waxy, banana, fruity, sweet, coganc, green	5	-	17015.7	16048.2	16696.9	22080.7	21296.4	19001.9	0	0	0	-
KMW0332*316	103	57	172.146	C10H20O2	Butanoic acid, 2-methyl-, pentyl ester	Ester	68039-26-9	1142	apple, fruity, tropical	0.0086	-	2863.75	2514.5	3407.59	2634.46	14024.1	9067.18	0	0	0	-
KMW0293	39	81	124.089	C8H12O	2,4-Octadienal, (E,E)-	Aldehyde	30361-28-5	1115	green, fatty, pear, melon, peel	0.14	-	11145	2196.84	11478.6	16095	13085.5	2196.84	0	0	0	-
NMW0064	150	108	150.104	C10H14O	Benzofuran, 4,5,6,7-tetrahydro-3,6-dimethyl-	Terpenoids	494-90-6	1165	pungent, musty, nutty, earthy, coffee	-	C09868	11147	1560.29	9605.53	1560.29	9431.19	8367.07	0	0	0	-
XMW2678*316	103	57	172.146	C10H20O2	Pentanoic acid, pentyl ester	Ester	2173-56-0	1150	ripe fruit, apple	0.026	-	2863.75	2514.5	3407.59	2634.46	14024.1	9067.18	0	0	0	-
KMW0630*381	93	123	222.198	C15H26O	1,6,10-Dodecatrien-3-ol, 3,7,11-trimethyl-, (E)-	Terpenoids	40716-66-3	1567.71888028589	floral, green, citrus, woody, waxy	0.25	-	14987	18331.5	14936.6	23626.2	21302	22644.7	0	0	0	-
WMW0043*381	93	123	222.198	C15H26O	Nerolidol	Terpenoids	142-50-7	1544	mild, floral	-	-	14987	18331.5	14936.6	23626.2	21302	22644.7	0	0	0	-
YZMW0672*170	45	43	90.032	C3H6O3	L-Lactic acid	Acid	79-33-4	937	-	1260	C00186	50517.2	43958.5	38276.3	49218.9	43160.7	43511.7	0	0	0	ko00010,ko00051,ko00620,ko00640,ko01100,ko01110
WMW0044*177	80	69	98.073	C6H10O	3-Hexenal	Aldehyde	4440-65-7	810	leafy, green stem, tomato, melon, apple	0.16	-	173102	169447	179792	208960	182204	206159	0	0	0	-
YZMW0646*177	80	69	98.073	C6H10O	5-Hexenal	Aldehyde	764-59-0	802	-	0.012	-	173102	169447	179792	208960	182204	206159	0	0	0	-
NMW0089*116	69	41	156.151	C10H20O	6-Octen-1-ol, 3,7-dimethyl-, (R)-	Terpenoids	1117-61-9	1220	citronella oil, rose, leafy, oily, petal	0.04	C09849	47259.7	91773.1	47136.9	93557.8	77040.2	46906	0	0	0	ko01110
YZMW0209*345	194	177	191.974	C7H6Cl2O2	Phenol, 4,5-dichloro-2-methoxy-	Phenol	2460-49-3	1481	-	0.0025	-	278084	310909	281504	363900	328752	350294	0	0	0	-
YZMW0656*345	194	177	191.974	C7H6Cl2O2	3,4-Dichloro-guaiacol	Phenol	77102-94-4	1434	-	0.07	-	278084	310909	281504	363900	328752	350294	0	0	0	-
YZMW0518*265	107	141	142.019	C7H7ClO	Phenol, 2-chloro-5-methyl-	Phenol	615-74-7	1111	-	0.02	-	10802.6	11724.9	11202.2	17613.6	15636.7	13755.2	0	0	0	-
XMW0764*131	68	79	152.12	C10H16O	(S)-(-)-(4-Isopropenyl-1-cyclohexenyl)methanol	Terpenoids	18457-55-1	1312	-	1.1	C02452	6749.45	6563.88	7425.25	9241.15	11602.4	11784.9	0	0	0	ko00902,ko01110
KMW0537*371	68	81	204.188	C15H24	Cyclohexane, 1-ethenyl-1-methyl-2,4-bis(1-methylethenyl)-, (1.alpha.,2.beta.,4.beta.)-	Terpenoids	33880-83-0	1416	herbal, waxy, fresh	-	-	47046.1	46532	43534.9	65484.4	60388.4	62989	0	0	0	-
XMW0044*180	44	99	99.068	C5H9NO	2-Propenal, 3-(dimethylamino)-	Aldehyde	927-63-9	1049	-	-	-	20547.5	18862.1	20268.2	15285.5	15136	14272.4	0	0	0	-
XMW0004*119	41	93	136.125	C10H16	Bicyclo[3.1.1]heptane, 6,6-dimethyl-2-methylene-, (1S)-	Terpenoids	18172-67-3	979.707876890976	dry, woody, fresh, pine, hay, green, resinous	4.16	C06307	839632	880281	843314	933899	875172	875378	0	0	0	ko00902,ko01110
NMW0316*383	156	141	226.132	C11H18N2O3	Amobarbital	Heterocyclic compound	57-43-2	1732	-	-	C07536	4330.2	5159.14	4191.71	6192.46	8064.65	6714.18	0	0	0	-
YZMW0599*162	55	80	83.073	C5H9N	1,2,3,6-Tetrahydropyridine	Heterocyclic compound	694-05-3	811	-	226	-	9.48433e+06	9.12821e+06	9.24849e+06	7.74447e+06	8.02111e+06	8.40883e+06	0	0	0	-
D1346*198	69	56	112.089	C7H12O	Cyclohexanone, 2-methyl-	Ketone	583-60-8	953	-	0.83	-	282489	283668	280904	270342	270421	271692	0	0	0	-
NMW0756*003	45	57	90.068	C4H10O2	1,3-Butanediol	Alcohol	107-88-0	866.271909047845	-	10	C20335	7.44306e+06	7.23161e+06	7.0676e+06	6.10086e+06	6.33657e+06	6.65137e+06	0	0	0	-
XMW1142*040	107	135	150.104	C10H14O	.alpha.-Thujenal	Aldehyde	57129-54-1	1190	-	-	-	49059.3	70258.7	54035.7	88294.4	76534.7	45006.2	0	0	0	-
w41*229	55	111	126.104	C8H14O	3-Octen-2-one, (E)-	Ketone	18402-82-9	1035	herbal, mushroom	-	-	4411.26	4411.26	4411.26	22056.3	23153.7	24372.1	0	0	0	-
KMW0143*211	45	55	116.12	C7H16O	2-Heptanol	Alcohol	543-49-7	900.361197110423	fruity, mouldy, musty, mushroom	0.1	-	16280.8	14924.8	13772	2410.61	482.122	482.122	0	0	0	-
WMW0094*032	70	41	138.104	C9H14O	2,6-Nonadienal, (E,E)-	Aldehyde	17587-33-6	1153	fresh, citrus, green, cucumber, melon	0.0005	-	136535	99612.6	70703.9	14140.8	115513	126365	0	0	0	-
w18*052	71	67	170.131	C10H18O2	2,7-Octadiene-1,6-diol, 2,6-dimethyl-, (Z)-	Alcohol	103619-06-3	1361	-	-	-	219246	43849.2	258348	331326	389945	405507	0	0	0	-
NMW0152*052	71	67	170.131	C10H18O2	2,7-Octadiene-1,6-diol, 2,6-dimethyl-	Terpenoids	64142-78-5	1361	-	-	C04433	219246	43849.2	258348	331326	389945	405507	0	0	0	ko00902,ko01110
XMW1351*361	136	121	204.188	C15H24	(3aS,8aS)-6,8a-Dimethyl-3-(propan-2-ylidene)-1,2,3,3a,4,5,8,8a-octahydroazulene	Terpenoids	395070-76-5	1532	-	-	-	5827.27	3842.22	3982.99	4446.15	4143.67	3902.96	0	0	0	-
XMW0023*256	77	93	136.125	C10H16	Bicyclo[3.1.0]hex-2-ene, 4-methyl-1-(1-methylethyl)-	Terpenoids	28634-89-1	966	-	0.98	C21702	137515	292677	263801	237147	295007	133501	0	0	0	-
XMW1074*286	93	111	154.136	C10H18O	1-Cyclopentene-1-methanol, 2-methyl-5-(1-methylethyl)-	Alcohol	80113-82-2	1186	-	-	-	730654	630504	705103	698305	767685	795650	0	0	0	-
WAMW0788*178	42	69	98.073	C6H10O	Cyclopentanone, 3-methyl-	Ketone	1757-42-2	851	roasted, beefy	-	-	2.02641e+06	1.96131e+06	1.94359e+06	2.1307e+06	2.10368e+06	2.15121e+06	0	0	0	-
WAMW1298*175	51	98	98.037	C5H6O2	3-Furanmethanol	Alcohol	4412-91-3	835	-	0.0045005	-	388930	380547	373398	355733	356134	352707	0	0	0	-
XMW0012*064	189	161	204.188	C15H24	Naphthalene, 1,2,4a,5,6,8a-hexahydro-4,7-dimethyl-1-(1-methylethyl)-, [1S-(1.alpha.,4a.beta.,8a.alpha.)]-	Terpenoids	24406-05-1	1538	woody, dry	-	C16815	2137.75	3182.2	2963	3171.5	4993.48	3979.09	0	0	0	-
KMW0618*064	189	161	204.188	C15H24	Naphthalene, 1,2,3,5,6,8a-hexahydro-4,7-dimethyl-1-(1-methylethyl)-, (1S-cis)-	Terpenoids	483-76-1	1524	thyme, herbal, woody, dry	0.0015	C06394	2137.75	3182.2	2963	3171.5	4993.48	3979.09	0	0	0	ko00909,ko01100,ko01110
XMW0556*064	189	161	204.188	C15H24	(2S,4aR,8aR)-4a,8-Dimethyl-2-(prop-1-en-2-yl)-1,2,3,4,4a,5,6,8a-octahydronaphthalene	Terpenoids	123123-37-5	1517	-	-	-	2137.75	3182.2	2963	3171.5	4993.48	3979.09	0	0	0	-
KMW0046*185	100	57	100.089	C6H12O	2-Hexanone	Ketone	591-78-6	788.321167883212	fruity, fungal, meaty, buttery	0.098	-	467234	445152	441831	354873	382982	403603	0	0	0	-
WMW0024*040	107	135	150.104	C10H14O	Bicyclo[3.1.1]hept-3-en-2-one, 4,6,6-trimethyl-	Terpenoids	80-57-9	1205	camphor, menthol, celery	-	C09913	49059.3	70258.7	54035.7	88294.4	76534.7	45006.2	0	0	0	-
XMW0534*040	107	135	150.104	C10H14O	Bicyclo[3.1.1]hept-3-en-2-one, 4,6,6-trimethyl-, (1S)-	Terpenoids	1196-01-6	1204	spicy, minty, camphor	-	-	49059.3	70258.7	54035.7	88294.4	76534.7	45006.2	0	0	0	-
WAMW1559*179	83	98	98.073	C6H10O	3-Penten-2-one, 3-methyl-	Ketone	565-62-8	859	sweaty	-	-	6.35647e+06	6.10261e+06	6.0395e+06	6.70336e+06	6.43051e+06	6.68674e+06	0	0	0	-
QWMW0981	43	60	224.178	C14H24O2	trans-.beta.-Terpinyl butanoate	Ester	2153-28-8	1514	sour, rosemary, fruity, balsamic, floral	-	-	14384.7	2217.41	2217.41	11087	13156.5	12031.5	0	0	0	-
WMW0100*268	124	41	142.136	C9H18O	3-Nonen-1-ol, (E)-	Alcohol	10339-61-4	1143	green, waxy, melon, cucumber	-	-	6940.72	4319.58	7077.67	9044.19	5722.32	4516.36	0	0	0	-
NMW0312*068	170	141	170.073	C12H10O	p-Hydroxybiphenyl	Alcohol	92-69-3	1717	-	0.7	-	2041	2437.84	2028.07	3070.7	3994.31	2575.87	0	0	0	-
D177	110	95	220.183	C15H24O	(1aR,1bS,2aS,5S,5aS,7aS)-2,2,5,7a-Tetramethyldecahydrocyclopenta[2',3']cyclobuta[1',2':3,4]benzo[1,2-b]oxirene	Terpenoids	104188-24-1	1549	-	-	-	2722.4	2722.4	2722.4	2722.4	14126.9	13917.8	0	0	0	-
QWMW0985	98	126	127.046	C6H9NS	Thiazole, 5-ethyl-2-methyl-	Heterocyclic compound	19961-52-5	1008	chocolate, fishy, pyrazine	-	-	1286.85	1286.85	1286.85	1286.85	6864.23	7132.38	0	0	0	-
GGMW0028	54	55	114.068	C6H10O2	Methyl tiglate	Ester	6622-76-0	866	-	0.13	-	87659.8	87659.8	439866	87659.8	441482	87659.8	0	0	0	-
XMW0408	142	97	142.099	C8H14O2	1-Methylcyclohexylcarboxylic acid	Acid	1123-25-7	1191	-	-	-	255.843	1614.36	1279.21	255.843	255.843	255.843	0	0	0	-
XMW0214	81	109	168.115	C10H16O2	1(2H)-Naphthalenone, octahydro-4-hydroxy-, trans-	Ketone	21766-50-7	1529	-	-	-	23146.5	21484.1	3685.43	35082.8	3685.43	3685.43	0	0	0	-
QWMW0733	81	82	182.131	C11H18O2	(Z)-Hex-3-enyl (E)-2-methylbut-2-enoate	Ester	67883-79-8	1326	green, herbal, vegetable, fruity, vegetable, mushroom	-	-	2239.51	2239.51	2239.51	13075.5	12036.1	11197.6	0	0	0	-
YZMW0034	97	125	140.03	C7H8OS	Phenol, 4-(methylthio)-	Phenol	1073-72-9	1416	-	0.8	-	2495.05	2109.49	2432.81	421.897	421.897	421.897	0	0	0	-
XMW1199	56	71	144.115	C8H16O2	Propanoic acid, 2-methyl-, butyl ester	Ester	97-87-0	898	sweet, fruity, green, tropical, apple, banana	0.0936	-	27977.5	28200.7	25119.5	4252.71	4252.71	4252.71	0	0	0	-
D147*110	91	108	192.115	C12H16O2	Butanoic acid, 3-methyl-, phenylmethyl ester	Ester	103-38-8	1396	sweet, fruity, apple, pineapple, herbal	0.01	-	1268.06	1268.06	7242.64	1268.06	8381.39	6428.34	0	0	0	-
QWMW1274	56	55	184.146	C11H20O2	5-Hexyl-5-methyloxolan-2-one	Ester	7011-83-8	1494	fresh, waxy, coconut, jasmin, spicy, natural	-	-	1425.57	1425.57	7127.85	1425.57	8456.16	7345.24	0	0	0	-
D457	97	69	200.178	C12H24O2	1-Hexanol, 5-methyl-2-(1-methylethyl)-, acetate	Ester	40853-55-2	1260	-	-	-	15481.8	3096.35	17162.8	44948.9	3096.35	3096.35	0	0	0	-
WAMW1897	99	42	99.068	C5H9NO	2-Piperidinone	Ketone	675-20-7	1183.47593582888	-	300	-	22053.9	22053.9	22053.9	110270	134406	129294	0	0	0	-
KMW0230*229	55	111	126.104	C8H14O	3-Octen-2-one	Ketone	1669-44-9	1016	earthy, spicy, herbal, sweet, mushroom, hay, blueberry	3e-05	-	4411.26	4411.26	4411.26	22056.3	23153.7	24372.1	0	0	0	-
WMW0087	71	89	158.131	C9H18O2	Butanoic acid, 3-methylbutyl ester	Ester	106-27-4	1055.90128755365	fruity, green, apricot, pear, banana	0.07	-	4591.04	4591.04	4591.04	22955.2	25421.3	26375.6	0	0	0	-
QWMW1295*211	45	55	116.12	C7H16O	2-Heptanol, (S)-	Alcohol	6033-23-4	903	mushroom	-	-	16280.8	14924.8	13772	2410.61	482.122	482.122	0	0	0	-
WAMW2269	55	72	100.089	C6H12O	Butanal, 2-ethyl-	Aldehyde	97-96-1	762	sweet, green, ethereal, fruity, cocoa	0.041	-	19941.6	19941.6	19941.6	19941.6	105590	111729	0	0	0	-
XMW0194	97	83	98.073	C6H10O	7-Oxabicyclo[4.1.0]heptane	Heterocyclic compound	286-20-4	864	-	-	-	940.24	188.048	188.048	188.048	188.048	188.048	0	0	0	-
WAMW2089	84	127	127.1	C7H13NO	Formamide, N-cyclohexyl-	Amine	766-93-8	1261.09012412304	-	-	C11519	210.096	210.096	1050.48	210.096	210.096	210.096	0	0	0	-
XMW0728	93	91	176.12	C12H16O	Benzenemethanol, 4-methyl-.alpha.-(1-methyl-2-propenyl)-, (R*,R*)-	Alcohol	83173-76-6	1396	-	-	-	215.093	215.093	1075.46	215.093	215.093	215.093	0	0	0	-
KMW0255*020	138	123	138.079	C7H10N2O	3-Methoxy-2,5-dimethylpyrazine	Heterocyclic compound	19846-22-1	1057	earthy	0.0001	-	4918.34	4608.09	5108.01	3697.05	5512.02	5986.17	0	0	0	-
WMW0223*365	41	161	204.188	C15H24	Cedrene	Terpenoids	11028-42-5	1422	cedarwood, woody	-	-	845909	1.11099e+06	995156	1.30588e+06	1.17397e+06	1.25882e+06	0	0	0	-
KMW0482*049	152	81	152.12	C10H16O	2,4-Decadienal, (E,E)-	Aldehyde	25152-84-5	1320.077	dusty, waxy, oily, soapy	7e-05	-	16737.7	19554	11952.9	18087.7	8999.46	4225.82	0	0	0	-
XMW0691*049	152	81	152.12	C10H16O	2,4-Decadienal	Aldehyde	2363-88-4	1319.20529801325	orange, sweet, fresh, citrus, fatty, green	2.15	-	16737.7	19554	11952.9	18087.7	8999.46	4225.82	0	0	0	-
XMW0422*356	85	71	198.235	C14H30	3,5-Dimethyldodecane	Hydrocarbons	107770-99-0	1318	-	-	-	381609	429585	533886	579666	670868	796488	0	0	0	-
XMW0108*356	85	71	198.235	C14H30	2,4-Dimethyldodecane	Hydrocarbons	6117-99-3	1313	-	-	-	381609	429585	533886	579666	670868	796488	0	0	0	-
XMW0528*262	97	98	140.066	C8H12S	Thiophene, 2-butyl-	Heterocyclic compound	1455-20-5	1069	fruity, floral, milky, fried, chicken	-	-	103566	108344	104501	77065	71417.2	70014.4	0	0	0	-
KMW0424*342	103	57	186.162	C11H22O2	Butanoic acid, 2-methyl-, hexyl ester	Ester	10032-15-2	1236	green, waxy, fruity, apple, spicy, tropical	0.022	-	9597.96	10942.6	10643	11339	9753.64	10579.6	0	0	0	-
NMW0097*117	96	82	141.115	C8H15NO	8-Azabicyclo[3.2.1]octan-3-ol, 8-methyl-, exo-	Alcohol	135-97-7	1234	-	-	C02066	4.3434e+06	4.31229e+06	4.59024e+06	3.34515e+06	4.18248e+06	4.10168e+06	0	0	0	ko00960,ko01110
KMW0209*089	111	125	154.136	C10H18O	7-Oxabicyclo[2.2.1]heptane, 1-methyl-4-(1-methylethyl)-	Terpenoids	470-67-7	1016	cool, pine, minty, camphor, terpene, green	1	C16909	13312.5	10978.6	11395.7	7569.89	8858.38	9321.07	0	0	0	-
XMW0186*139	95	43	124.089	C8H12O	3,5-Octadien-2-one, (E,E)-	Ketone	30086-02-3	1073	fruity, green, grassy	0.0005	-	1.43784e+06	1.45737e+06	1.43267e+06	1.64897e+06	1.51471e+06	1.54074e+06	0	0	0	-
WMW0215*018	93	91	136.125	C10H16	.beta.-Ocimene	Terpenoids	13877-91-3	1037	apple, pear, fruity	0.034	-	56856.7	58594.2	61420.6	57690.6	60785	60428.2	0	0	0	-
NMW0126*047	92	91	134.073	C9H10O	2-Propen-1-ol, 3-phenyl-, (E)-	Alcohol	4407-36-7	1310	sweet, balsamic, hyacinth, spicy, green, powdery, cinnamyl	2.8	C02394	130797	133456	124908	146353	141609	145632	0	0	0	ko01110
QWMW0293*328	135	122	178.147	C11H18N2	2,3-Dimethyl-5-isopentylpyrazine	Heterocyclic compound	18450-01-6	1332	caramel, coffee, sweet	6	-	3320.73	7518.44	4987.28	6657	7490.86	3652.26	0	0	0	-
XMW0954	93	107	168.115	C10H16O2	Cyclopropanecarboxylic acid, 2,2-dimethyl-3-(2-methyl-1-propenyl)-, (1R-trans)-	Terpenoids	4638-92-0	1284	-	-	C09842	209.27	209.27	209.27	1620.55	209.27	209.27	0	0	0	-
KMW0325	43	81	154.136	C10H18O	3-Cyclohexen-1-ol, 1-methyl-4-(1-methylethyl)-	Terpenoids	586-82-3	1137	dry, woody, musty	-	-	221.979	221.979	1586.38	221.979	221.979	221.979	0	0	0	-
XMW0693*050	69	41	182.131	C11H18O2	2,6-Octadienoic acid, 3,7-dimethyl-, methyl ester	Ester	2349-14-6	1323	-	-	-	127989	106506	120944	227788	265491	278078	0	0	0	-
KMW0624*381	93	123	222.198	C15H26O	Cis-Nerolidol	Terpenoids	3790-78-1	1544	waxy, floral	64	-	14987	18331.5	14936.6	23626.2	21302	22644.7	0	0	0	-
XMW0484	81	53	110.073	C7H10O	Furan, 2-propyl-	Heterocyclic compound	4229-91-8	791	-	0.2	-	1.63194e+06	1.56146e+06	1.58963e+06	1.33101e+06	1.35033e+06	1.4229e+06	0	0	0	-
XMW3338	44	43	75.032	C2H5NO2	Carbamic acid, methyl ester	Ester	598-55-0	795	-	7500	-	3.36893e+07	3.26754e+07	3.19965e+07	2.7635e+07	2.88668e+07	3.00431e+07	0	0	0	-
WMW0062*268	124	41	142.136	C9H18O	3-Nonen-1-ol, (Z)-	Alcohol	10340-23-5	1154.15549597855	fresh, waxy, green, melon, rind, tropical, mushroom	-	-	6940.72	4319.58	7077.67	9044.19	5722.32	4516.36	0	0	0	-
WAMW0374	72	59	132.079	C6H12O3	2-Ethoxyethyl acetate	Ester	111-15-9	907	-	0.48	-	60879.5	61180.2	55040.2	61552	44959.1	45607.5	0	0	0	-
D85*342	103	57	186.162	C11H22O2	Butanoic acid, 3-methyl-, hexyl ester	Ester	10032-13-0	1244	sweet, green fruit, apple, unripe apple skin, strawberry	-	-	9597.96	10942.6	10643	11339	9753.64	10579.6	0	0	0	-
KMW0411	55	41	182.131	C11H18O2	1,6-Octadien-3-ol, 3,7-dimethyl-, formate	Ester	115-99-1	1215	citrus, herbal, bergamot, lavender, soapy, fatty, green, woody	-	-	25764.5	29622.1	28535.9	17336.7	18228.9	17851.4	0	0	0	-
YZMW0757	152	123	166.099	C10H14O2	p-tert.-Butylcatechol	Phenol	98-29-3	1534	-	1	-	23239.9	25154	20403.6	31218.7	28728.5	27063.4	0	0	0	-
QWMW0596	124	94	123.068	C7H9NO	1H-Pyrrole-2-carboxaldehyde, 1-ethyl-	Aldehyde	2167-14-8	1046	burnt, roasted peanut	65	-	8242.49	8912.39	6794.39	8097.56	7424.65	7761.97	0	0	0	-
QWMW0808	94	161	204.188	C15H24	Tricyclo[2.2.1.0(2,6)]heptane, 1,7-dimethyl-7-(4-methyl-3-pentenyl)-, (-)-	Terpenoids	512-61-8	1420	sweet, woody	-	C19736	3836.54	4054.58	5018.65	4341.46	5243.62	4836.64	0	0	0	ko00909
XMW0310	67	85	116.084	C6H12O2	2H-Pyran-2-methanol, tetrahydro-	Alcohol	100-72-1	992	-	-	-	1.04241e+06	1.14951e+06	1.09619e+06	1.22661e+06	1.10196e+06	1.12921e+06	0	0	0	-
D424	41	55	236.214	C16H28O	5-Cyclohexadecen-1-one	Ketone	37609-25-9	1939	musky, amber, civet	0.116	-	20113.5	21602.6	19601.6	34121	44369.7	36687.2	0	0	0	-
NMW0307*068	170	141	170.073	C12H10O	3-Hydroxybiphenyl	Alcohol	580-51-8	1712.04819277108	-	-	-	2041	2437.84	2028.07	3070.7	3994.31	2575.87	0	0	0	-
XMW0028	97	96	125.12	C8H15N	Pyridine, 2,3,4,5-tetrahydro-6-propyl-	Heterocyclic compound	1604-01-9	1024	-	-	C10138	4501.07	5166.05	4383.49	4735.17	4657.35	2430.31	0	0	0	-
XMW0519	106	91	134.11	C10H14	Cyclobutanespiro-2'-bicyclo[1.1.0]butane-4'-spirocyclobutane	Hydrocarbons	76308-11-7	1120	-	-	-	5283.62	5529.94	4802.25	4125.67	5841.6	4541.54	0	0	0	-
KMW0627	77	105	164.084	C10H12O2	Benzoic acid, 1-methylethyl ester	Ester	939-48-0	1217	sweet, fruity, floral, balsamic	-	-	40928.2	45354.3	38743	50766.3	43443.3	51037.7	0	0	0	-
XMW3286	98	210	210.162	C13H22O2	3(2H)-Furanone, 5-methyl-2-octyl-	Ketone	57877-72-2	1653	-	1	-	37660.6	47217.9	46604.2	66015.5	54705.6	54033.5	0	0	0	-
XMW0662*082	142	141	142.078	C11H10	Naphthalene, 2-methyl-	Aromatics	91-57-6	1297	sweet, floral, woody	0.004	C14098	12495.1	13709.6	12215.3	16397.2	14716.9	13600.3	0	0	0	-
NMW0025	94	43	136.052	C8H8O2	Acetic acid, phenyl ester	Ester	122-79-2	1061.97636949517	phenol, medicinal, animalic, resinous, castoreum, woody, smoky, burnt	0.2	C15583	28131	29216.3	30751	26841	23045.1	16995.6	0	0	0	-
D243	109	111	234.162	C15H22O2	(5a.alpha.,9a.beta.,9b.beta.)-5,5a,6,7,8,9,9a,9b-octahydro-6,6,9a-trimethylnaphtho[1,2-c]furan-1-(3H)-one (drimenin)	Heterocyclic compound	2326-89-8	1941	-	-	C09399	20033.2	18603.6	18510.2	36020	39015.1	38598.4	0	0	0	-
KMW0374*286	93	111	154.136	C10H18O	4-Hexen-1-ol, 5-methyl-2-(1-methylethenyl)-, (R)-	Terpenoids	498-16-8	1170	herbal	3	-	730654	630504	705103	698305	767685	795650	0	0	0	-
NMW0190	138	56	181.183	C12H23N	Cyclohexanamine, N-cyclohexyl-	Amine	101-83-7	1443	-	-	-	103332	113399	105816	134254	124542	130547	0	0	0	-
XMW0574	68	57	142.099	C8H14O2	4-Penten-1-ol, propanoate	Ester	30563-30-5	978	-	-	-	913559	1.00732e+06	961621	1.04768e+06	963667	994103	0	0	0	-
QWMW0581	91	92	137.963	C3H6S3	1,3,5-Trithiane	Heterocyclic compound	291-21-4	1271	sulfury	4e-05	-	64526.9	73351.3	68115.2	92772.5	76598.9	77412.8	0	0	0	-
XMW0921	111	126	168.061	C9H12OS	1-Pentanone, 1-(2-thienyl)-	Ketone	53119-25-8	1404	-	-	-	3269.94	4175.57	5015.01	4216.57	3845.46	3590.01	0	0	0	-
XMW1478	68	69	224.178	C14H24O2	Geranyl isobutyrate	Terpenoids	2345-26-8	1514	sweet, floral, fruity, green, peach, apricot, rose	0.013	-	2972.5	2896.1	4132.91	4145.1	2795.66	5150.36	0	0	0	-
XMW1260	123	93	196.183	C13H24O	1-Cyclohexene-1-propanol, .alpha.,2,6,6-tetramethyl-	Alcohol	3293-47-8	1452	woody, floral, amber	-	-	370078	409446	375008	473934	442454	463051	0	0	0	-
NMW0334*383	156	141	226.132	C11H18N2O3	Pentobarbital	Heterocyclic compound	76-74-4	1761	-	62.5	C07422	4330.2	5159.14	4191.71	6192.46	8064.65	6714.18	0	0	0	-
QWMW0867	73	43	146.094	C7H14O3	Butanoic acid, 2-hydroxy-3-methyl-, ethyl ester	Ester	2441-06-7	975	fruity	-	-	7554.92	8125.21	9146	9894.72	8892.72	9143.13	0	0	0	-
D296*020	138	123	138.079	C7H10N2O	2-Ethyl-3-methoxypyrazine	Heterocyclic compound	25680-58-4	1054	raw, potato, earthy, bell pepper, nutty	0.01	-	4918.34	4608.09	5108.01	3697.05	5512.02	5986.17	0	0	0	-
XMW3235	55	83	204.115	C13H16O2	2-methyl-2-butenoic aci phenethyl ester	Ester	55719-85-2	1589	green, sweet, rose, natural, oily, leafy, herbal	-	-	7317.65	4901.32	7397.33	8475.91	9806.35	9886.71	0	0	0	-
XMW1081	54	79	119.004	C3H5NO2S	Methanesulfonylacetonitrile	Nitrogen compounds	2274-42-2	1112	-	-	-	9704.17	8001.49	8412.75	9103.09	8344.77	10324.6	0	0	0	-
XMW0734	137	152	152.047	C8H8O3	Ethanone, 1-(2,4-dihydroxyphenyl)-	Ketone	89-84-9	1538.44776119403	-	-	C03663	88906.3	100228	75915.1	134643	114092	102438	0	0	0	-
D83	69	68	252.209	C16H28O2	Hexanoic acid, 3,7-dimethyl-2,6-octadienyl ester, (E)-	Ester	10032-02-7	1755	rose, geranium, fruity, waxy	0.15	-	25782.5	24706.2	26129.4	46299.4	61585	55216.1	0	0	0	-
YZMW0581	53	109	153.043	C7H7NO3	Aminosalicylic Acid	Acid	65-49-6	1309	-	2300	-	3816.23	4150.28	3953.49	4615.15	5632.58	6500.67	0	0	0	-
WAMW0352	58	43	184.183	C12H24O	Undecanal, 2-methyl-	Aldehyde	110-41-8	1365	fresh, amber, aldehydic, moss, citrus, tuberose, metallic, waxy, coumarin	-	-	4446.95	3312.43	4540.1	3936.18	4110.43	3832.28	0	0	0	-
YZMW0075*340	110	152	184.146	C11H20O2	4-Decenoic acid, methyl ester	Ester	1191-02-2	1312	-	0.2	-	8513.21	9783.93	11177.2	15034.8	17675.5	18929.9	0	0	0	-
XMW1208	43	41	70.028	CH2N4	1H-Tetrazole	Heterocyclic compound	288-94-8	1019	-	-	-	68981	61795.3	72760.5	55745.6	55255.4	62742.2	0	0	0	-
YZMW0414	84	70	113.12	C7H15N	Cycloheptylamine	Amine	5452-35-7	1008	-	65.8	-	16294.5	13965.2	17111.5	15344.2	20012.3	21860.6	0	0	0	-
WAMW0300	85	57	100.052	C5H8O2	2(3H)-Furanone, dihydro-5-methyl-	Ketone	108-29-2	955	herbal, sweet, warm, tobacco, cocoa, woody	0.6	-	37115.1	35826.1	34009.6	39257.6	39650.5	37233	0	0	0	-
XMW1461	126	168	168.07	C8H9FN2O	1-Amino-2-acetamino-3-fluorobenzene	Amine	18645-85-7	1565	-	-	-	9439.08	7643.53	11581	13001.3	16388.2	18734.5	0	0	0	-
KMW0576*365	41	161	204.188	C15H24	Aromandendrene	Terpenoids	489-39-4	1440	woody	-	-	845909	1.11099e+06	995156	1.30588e+06	1.17397e+06	1.25882e+06	0	0	0	-
KMW0356	110	121	152.12	C10H16O	Isoneral	Aldehyde	72203-97-5	1168	green	-	-	337731	302790	316085	315418	343979	351433	0	0	0	-
XMW0364	83	55	172.183	C11H24O	6-Undecanol	Alcohol	23708-56-7	1281	-	0.0086	-	23673.4	22967.4	92271.2	29128.3	31587.2	31351.6	0	0	0	-
XMW0614	101	88	186.162	C11H22O2	Nonanoic acid, ethyl ester	Ester	123-29-5	1295	fruity, rose, waxy, rummy, wine, natural, tropical	0.01	-	14503.4	13963	12796	15690.3	15447.4	14748.6	0	0	0	-
XMW0803	93	43	196.146	C12H20O2	(1R,3R,4R,5S)-1-Isopropyl-4-methylbicyclo[3.1.0]hexan-3-yl acetate-rel-	Ester	62181-90-2	1298	-	-	-	22704.8	25620.1	23319.6	26792.3	24738.1	24425.7	0	0	0	-
YZMW0481	115	129	172.146	C10H20O2	8-Methylnonanoic acid	Acid	5963-14-4	1328	-	0.66	-	2555.85	2394.2	2432.69	4410.24	5005.27	2781.74	0	0	0	-
YZMW0017	134	136	135.105	C9H13N	Benzenemethanamine, N,N-dimethyl-	Amine	103-83-3	1022	-	81	-	12502	12677.4	11775.4	15489.3	12201.6	12918.9	0	0	0	-
XMW1467	110	109	110.084	C6H10N2	1H-Pyrazole, 1,3,5-trimethyl-	Heterocyclic compound	1072-91-9	1032	-	-	-	20940.1	20078.5	19726.2	11752.5	10884.8	11800.7	0	0	0	-
XMW0304	89	54	170.131	C10H18O2	Butanoic acid, 5-hexenyl ester	Ester	108058-75-9	1183	-	-	-	3744.31	3350.44	3186.18	3280.23	4278.11	4830.82	0	0	0	-
YZMW0145	79	110	124.089	C8H12O	3,5-Heptadien-2-one, 6-methyl-, (E)-	Ketone	16647-04-4	1103	-	0.375	-	31118.9	30517.2	28531.5	42421.8	33301.3	36609.6	0	0	0	-
XMW1065	85	71	156.188	C11H24	Octane, 2,6,6-trimethyl-	Hydrocarbons	54166-32-4	1002	-	-	-	11580.4	10969.2	10151	12602.9	17248.5	17404.8	0	0	0	-
GMW0404	109	79	156.151	C10H20O	Cyclohexanol, 5-methyl-2-(1-methylethyl)-, [1S-(1.alpha.,2.alpha.,5.beta.)]-	Terpenoids	2216-52-6	1188	menthol, minty, sweet	0.81	C00553	17356.5	17162.6	18893.6	15873.8	18542.2	18060.3	0	0	0	ko00902,ko01110
WMW0103	68	55	114.104	C7H14O	2-Cyclopentylethanol	Alcohol	766-00-7	1026	-	-	-	17910.9	16703.9	68829.4	12970.8	10403.1	12767.5	0	0	0	-
XMW0372	99	41	212.25	C15H32	Tridecane, 4,8-dimethyl-	Hydrocarbons	55030-62-1	1407	-	-	-	245912	225881	253652	364065	412401	443521	0	0	0	-
QWMW0829	194	124	194.094	C11H14O3	2-Methoxyphenyl butyrate	Ester	4112-92-9	1444	vanilla	-	-	236950	324510	293177	379781	345588	367807	0	0	0	-
XMW0771	67	68	136.125	C10H16	1,5-Cyclooctadiene, 3,4-dimethyl-	Hydrocarbons	21284-05-9	1034	-	-	-	99094.8	96363.7	96199.5	96130.9	86953.5	82718.6	0	0	0	-
GMW0200	70	97	112.052	C6H8O2	Sorbic Acid	Acid	110-44-1	1068.7969924812	-	135	-	24340.2	21540.3	28262.6	37863.6	49434.7	53640.5	0	0	0	-
GMW0163	71	39	144.115	C8H16O2	1-Butanol, 3-methyl-, propanoate	Ester	105-68-0	968	sweet, fruity, banana, pineapple, ripe, tropical, fruity	0.0086	-	26652.4	26736.2	29754.2	25028.7	29354.9	29534.6	0	0	0	-
KMW0305	150	135	150.104	C10H14O	3-Methyl-2-(2-methyl-2-butenyl)-furan	Heterocyclic compound	15186-51-3	1093	caramel, green, minty	0.08	-	9108.03	50585.7	47042.6	12296.7	10813.3	8081.96	0	0	0	-
XMW0291	115	45	115.063	C5H9NO2	N-Acetylisoxazolidine	Heterocyclic compound	115615-36-6	1031	-	-	-	13969.9	11842.2	10846.3	13966.7	11784.3	11621.6	0	0	0	-
KMW0376	101	83	144.151	C9H20O	2-Nonanol	Alcohol	628-99-9	1099.19957310566	rose	0.058	-	25407.4	17294.2	27095.2	19270.7	31507	21365.8	0	0	0	-
XMW0659	105	92	134.11	C10H14	Benzene, n-butyl-	Aromatics	104-51-8	1054	-	0.014	C18150	8039.21	8709.03	9772.02	11069.8	9279.14	8351.12	0	0	0	-
XMW0520	104	74	104.033	CH4N4O2	Nitroguanidine	Amine	556-88-7	1392	-	-	-	4875.67	2698.22	3094.54	3087.07	5210.2	2412.62	0	0	0	-
XMW0063	109	151	151.1	C9H13NO	p-Isopropoxyaniline	Amine	7664-66-6	1308	-	-	-	11131.8	11077.7	5229.54	5545.51	5749.66	12492.7	0	0	0	-
XMW1021	68	67	218.167	C15H22O	1,7-Dimethyl-4-(propan-2-ylidene)tricyclo[4.4.0.02,7]decan-3-one	Terpenoids	62332-96-1	1746	-	-	-	7317.75	7009.81	9517.89	4645.8	8277.02	6133.54	0	0	0	-
NMW0319	69	41	220.183	C15H24O	2,6,10-Dodecatrienal, 3,7,11-trimethyl-, (E,E)-	Terpenoids	502-67-0	1737	-	-	C03461	8190.23	8341.95	8537.46	12302.1	14344.2	12380.8	0	0	0	ko00900,ko00909,ko01110
GMW0235	103	105	138.05	C8H10S	2,6-Dimethylthiophenol	Phenol	118-72-9	1226	sulfury, meaty, roasted, phenol, metallic	-	-	3463.62	4775.16	3626.24	4359.47	5085.61	5920.06	0	0	0	-
WAMW2126	58	73	73.053	C3H7NO	Acetamide, N-methyl-	Amine	79-16-3	964	-	730	-	36692.1	35199.4	33249.6	36839.4	38298	38550.7	0	0	0	-
w08*082	142	141	142.078	C11H10	Naphthalene, 1-methyl-	Aromatics	90-12-0	1307	naphthyl, chemical, medicinal, camphor	0.008	C14082	12495.1	13709.6	12215.3	16397.2	14716.9	13600.3	0	0	0	-
QWMW0325	82	81	128.03	C6H8OS	Furan, 2-[(methylthio)methyl]-	Heterocyclic compound	1438-91-1	978	coffee	-	-	161950	173426	152433	184034	162274	175402	0	0	0	-
w31	67	82	170.131	C10H18O2	Butanoic acid, 4-hexenyl ester, (Z)-	Ester	69727-41-9	1203	-	-	-	138368	136644	146751	104992	131990	129542	0	0	0	-
WAMW2066	59	57	118.099	C6H14O2	2,3-Butanediol, 2,3-dimethyl-	Alcohol	76-09-5	850	woody, earthy, patchouli, warm, bread	-	-	14407.5	14761.4	13858	16451.4	15399.1	16552.6	0	0	0	-
YZMW0529	43	72	164.095	C9H12N2O	Urea, N-ethyl-N'-phenyl-	Amine	621-04-5	1684	-	164	-	6803.52	6112.87	8119.07	10702.7	11206	8553.24	0	0	0	-
KMW0475*049	152	81	152.12	C10H16O	2,4-Decadienal, (E,Z)-	Aldehyde	25152-83-4	1295	fried, fatty, geranium, green, waxy	7e-05	-	16737.7	19554	11952.9	18087.7	8999.46	4225.82	0	0	0	-
KMW0250	41	59	156.151	C10H20O	7-Octen-2-ol, 2,6-dimethyl-	Terpenoids	18479-58-8	1064	fresh, citrus, lime, floral, cologne, weedy	-	-	111121	108059	108001	147329	34149	34345.8	0	0	0	-
XMW0110*356	85	71	198.235	C14H30	Dodecane, 4,6-dimethyl-	Hydrocarbons	61141-72-8	1325	-	-	-	381609	429585	533886	579666	670868	796488	0	0	0	-
XMW0139	198	183	198.141	C15H18	6-Isopropyl-1,4-dimethylnaphthalene	Aromatics	489-77-0	1710	-	-	-	1791.59	1570.11	1821.35	2247.6	3247.95	2209.33	0	0	0	-
D411	57	103	186.162	C11H22O2	4-Methylpentyl 2-methylbutanoate	Ester	35852-40-5	1143	-	-	-	6546.57	4801.08	10176.8	8471.96	10739.2	10066.6	0	0	0	-
QWMW0840	112	113	155.167	C10H21N	1-Butanamine, 3-methyl-N-(3-methylbutylidene)-	Amine	35448-31-8	1047	oily, slightly sweet, shellfish, burned fishy, cocoa	-	-	23325.4	20118.3	23146.1	19568.4	21829.2	22241.6	0	0	0	-
NMW0080	115	97	146.131	C8H18O2	1,2-Octanediol	Alcohol	1117-86-8	1204	-	-	-	4892.14	4816.85	4052.94	5709.46	5094.4	6059.39	0	0	0	-
XMW0653	67	69	126.141	C9H18	2,3-Dimethyl-3-heptene, (Z)-	Hydrocarbons	59643-73-1	847	-	-	-	485898	446335	467916	489119	490519	493046	0	0	0	-
D364	82	81	138.079	C7H10N2O	2-Ethoxy-3-methylpyrazine	Heterocyclic compound	32737-14-7	1029	hazelnut, roasted, almond, pineapple, earthy	0.0008	-	43988.7	42250.7	35707.5	71544.4	30867.4	29793.1	0	0	0	-
KMW0068*177	80	69	98.073	C6H10O	3-Hexenal, (Z)-	Aldehyde	6789-80-6	800	green, fatty, grassy, weedy, fruity, apple	0.004	C16310	173102	169447	179792	208960	182204	206159	0	0	0	ko00592,ko01110
GMW0118	44	45	89.995	C2H2O4	Oxalic acid	Acid	144-62-7	1037	bland, mild, caramel	500	C00209	18131.4	15941.9	17923.6	14254.8	14313.4	13309.9	0	0	0	ko00230,ko00630,ko01100
YZMW0530	107	121	136.089	C9H12O	Phenol, 3-propyl-	Phenol	621-27-2	1271	-	0.00029	-	45062	49197	39872.9	67651.3	52011	53755.6	0	0	0	-
XMW0159	57	71	226.266	C16H34	2,6,10-Trimethyltridecane	Terpenoids	3891-99-4	1449	-	-	-	182422	179698	216047	215357	228040	229812	0	0	0	-
KMW0354	122	93	140.12	C9H16O	2,6-Nonadien-1-ol	Alcohol	7786-44-9	1167	green, cucumber, vegetable	-	-	22551.6	19226.4	20313.7	23060.1	24315.3	24893.7	0	0	0	-
WAMW1769	57	70	144.115	C8H16O2	Propanoic acid, pentyl ester	Ester	624-54-4	969	sweet, fruity, apricot, pineapple, tropical, banana	0.085	-	256699	361536	356295	288124	345469	237341	0	0	0	-
XMW1473	126	98	168.115	C10H16O2	2-Cyclohexen-1-one, 4-hydroxy-3-methyl-6-(1-methylethyl)-, trans-	Ketone	55955-53-8	1432	-	-	-	2944.94	2469.84	2911.34	2964.8	2767.71	2914.81	0	0	0	-
XMW0722	96	68	152.084	C9H12O2	1-Cyclohexene-1-carboxaldehyde, 5,5-dimethyl-3-oxo-	Aldehyde	56621-35-3	1298	-	-	-	15735.1	15170.5	11792.3	13244.5	11877.5	12099.8	0	0	0	-
D445	99	98	196.11	C11H16O3	Furfuryl hexanoate	Ester	39252-02-3	1368	green, fatty, musty, waxy	-	-	12784.5	14479.4	13621.5	11115.2	17054.7	16278.5	0	0	0	-
XMW2271	68	83	126.065	C3H6N6	1,3,5-Triazine-2,4,6-triamine	Heterocyclic compound	108-78-1	1538	-	-	C08737	17860.5	16065.3	20033	25674.1	29793.3	28553	0	0	0	-
QWMW1144	42	43	180.028	C6H12O2S2	2,5-Dimethyl-1,4-dithiane-2,5-diol	Alcohol	55704-78-4	1426	pork, lamb, chicken, savory, bouillon, onion	-	-	2819.93	2355.95	2545.2	2922.79	3262.7	2383.34	0	0	0	-
KMW0430*116	69	41	156.151	C10H20O	Citronellol	Terpenoids	106-22-9	1228	floral, rose, lime	0.04	C09849	47259.7	91773.1	47136.9	93557.8	77040.2	46906	0	0	0	ko01110
XMW3506	67	82	236.178	C15H24O2	cis-Hexenyl octyne carbonate	Ester	68480-29-5	1765	green	-	-	2273.08	2051.48	2664.42	3238.47	5437.85	6011	0	0	0	-
XMW0261	71	99	254.297	C18H38	Heptadecane, 2-methyl-	Hydrocarbons	1560-89-0	1765	-	-	-	17226.6	17788.3	22685.2	38255.2	56871	44477.7	0	0	0	-
QWMW0513	68	80	124.064	C6H8N2O	Pyrazine, ethoxy-	Heterocyclic compound	38028-67-0	959	nutty, sweet	0.08	-	305081	307819	299776	288052	279771	283265	0	0	0	-
QWMW1268	91	65	178.136	C12H18O	Benzeneethanol, .alpha.-(2-methylpropyl)-	Alcohol	7779-78-4	1383.71065709553	green, floral, herbal, celery, creamy	-	-	74495.1	96269.3	70519.4	99737.9	101460	102778	0	0	0	-
WAMW1385*170	45	43	90.032	C3H6O3	Lactic acid	Acid	50-21-5	838	sour acid	9	C01432	50517.2	43958.5	38276.3	49218.9	43160.7	43511.7	0	0	0	-
D1404	82	67	110.11	C8H14	1-Octyne	Hydrocarbons	629-05-0	784	-	609	-	1.47204e+07	1.40878e+07	1.4337e+07	1.19763e+07	1.22356e+07	1.27951e+07	0	0	0	-
XMW1432	79	81	96.094	C7H12	2,4-Dimethyl 1,4-pentadiene	Hydrocarbons	4161-65-3	780	-	-	-	339664	327959	329412	287617	288449	303263	0	0	0	-
KMW0182	138	82	138.104	C9H14O	Furan, 2-pentyl-	Heterocyclic compound	3777-69-3	992.700729927007	fruity, green, earthy, beany, vegetable, metallic	0.006	-	349426	375059	320153	402329	355732	371904	0	0	0	-
GMW0149	121	108	178.099	C11H14O2	2-Butanone, 4-(4-methoxyphenyl)-	Ketone	104-20-1	1462	sweet, dry, raspberry, rose, cherry, fruity, cassie absolute	-	-	863663	884045	810316	910899	873190	939859	0	0	0	-
NMW0752	57	58	76.052	C3H8O2	1,3-Propanediol	Alcohol	504-63-2	781	-	-	C02457	3.26388e+07	3.15232e+07	3.19265e+07	2.67158e+07	2.76128e+07	2.88414e+07	0	0	0	ko00561
D1732	107	136	196.146	C12H20O2	Acetic acid, 1,7,7-trimethyl-bicyclo[2.2.1]hept-2-yl ester	Ester	92618-89-8	1278	balsamic, herbal, spice, fresh, cedary, pine needle, sweet, pine, camphor, woody	-	-	34518.3	38168.6	32977	52342.7	39684.6	41342.3	0	0	0	-
XMW3510	43	82	184.146	C11H20O2	trans-2-Hexenyl isovalerate	Ester	68698-59-9	1245	green, waxy, apple, pear, banana, grape	-	-	205401	209176	207835	240379	234400	236486	0	0	0	-
WMW0052	107	93	204.188	C15H24	(E)-1-Methyl-4-(6-methylhept-5-en-2-ylidene)cyclohex-1-ene	Terpenoids	53585-13-0	1533	-	-	C19748	11351.1	13007.3	9743.2	14646.8	16462.7	13206.8	0	0	0	ko00909
WAMW1754	69	59	102.104	C6H14O	3-Hexanol	Alcohol	623-37-0	797	alcoholic, fusel, rummy, whiskey, guava, apple	0.8205	-	1.24324e+06	1.21397e+06	1.2391e+06	1.1767e+06	1.14863e+06	1.25429e+06	0	0	0	-
D298	139	121	154.136	C10H18O	3,6-Heptadien-2-ol, 2,5,5-trimethyl-, (E)-	Alcohol	26127-98-0	1000	-	-	-	30737.6	33018.8	27612.2	33449.6	29493.9	32315.4	0	0	0	-
WAMW1843	80	81	81.058	C5H7N	1H-Pyrrole, 2-methyl-	Heterocyclic compound	636-41-9	850	-	10	-	1.649e+06	1.5917e+06	1.6029e+06	1.73058e+06	1.67893e+06	1.70246e+06	0	0	0	-
NMW0113	123	41	184.146	C11H20O2	6-Octen-1-ol, 3,7-dimethyl-, formate	Terpenoids	105-85-1	1275	bergamot, cucumber, rose, apricot, peach, plum	-	C12295	166136	192166	163730	250925	198345	199635	0	0	0	-
YZMW0603	39	135	136.089	C9H12O	Phenol, 2,3,5-trimethyl-	Phenol	697-82-5	1276	-	2.3	-	13027.8	13130.5	11677.5	17205.4	15519.7	14821.9	0	0	0	-
GGMW0050	55	83	112.089	C7H12O	Cyclohexanone, 4-methyl-	Ketone	589-92-4	959	-	0.46	-	492629	503916	486709	473152	434132	445574	0	0	0	-
KMW0622	69	41	204.188	C15H24	Cyclohexene, 3-(1,5-dimethyl-4-hexenyl)-6-methylene-, [S-(R*,S*)]-	Terpenoids	20307-83-9	1524	herbal, fruity, woody	-	C16776	34430.4	31395	42411.9	50411.3	62138.5	59735.1	0	0	0	-
D79	121	150	150.068	C9H10O2	Benzaldehyde, 4-ethoxy-	Aldehyde	10031-82-0	1334	sweet, spicy, floral, anisic	-	-	151847	156161	134315	199700	161806	130306	0	0	0	-
NMW0193	107	138	138.068	C8H10O2	Benzeneethanol, 4-hydroxy-	Alcohol	501-94-0	1442	mild, sweet, floral, fruity	345.9	C06044	2.19371e+06	2.3138e+06	2.15286e+06	2.27776e+06	2.26237e+06	2.43791e+06	0	0	0	ko00350,ko01100
NMW0174	77	58	179.131	C11H17NO	Mexiletine	Amine	31828-71-4	1397	-	-	C07220	5356.47	5386.95	5089.59	6671.46	6479.03	6927.38	0	0	0	-
KMW0598	82	154	198.198	C13H26O	Tridecanal	Aldehyde	10486-19-8	1513	fresh, clean, aldehydic, soapy, citrus, petal, waxy, grapefruit, peel	0.07	-	4523	4358.07	4669.02	5113.15	7392.55	5964.75	0	0	0	-
WAMW2217	95	110	128.12	C8H16O	2-Heptanone, 6-methyl-	Ketone	928-68-7	956	camphor	0.0081	-	24495.4	25515.2	23837.7	28336.2	24898.8	26183.3	0	0	0	-
WMW0010*371	68	81	204.188	C15H24	Cyclohexane, 1-ethenyl-1-methyl-2,4-bis(1-methylethenyl)-, [1S-(1.alpha.,2.beta.,4.beta.)]-	Terpenoids	515-13-9	1391	sweet	-	C17094	47046.1	46532	43534.9	65484.4	60388.4	62989	0	0	0	-
XMW0749	67	81	222.235	C16H30	8-Hexadecyne	Hydrocarbons	19781-86-3	1695	-	-	-	3354.15	3115.45	4002.33	5358.55	6281.11	5356.04	0	0	0	-
XMW1177	69	136	220.183	C15H24O	11,11-Dimethyl-4,8-dimethylenebicyclo[7.2.0]undecan-3-ol	Alcohol	79580-01-1	1646	-	-	-	43343.5	48740.3	28387.8	65883.2	50284.8	42013.7	0	0	0	-
KMW0539	83	112	112.052	C6H8O2	2(5H)-Furanone, 5-ethyl-	Ketone	2407-43-4	966	spice	0.0097	-	860153	877475	832234	842975	833366	833764	0	0	0	-
XMW0878	77	79	94.078	C7H10	1,4-Cyclohexadiene, 1-methyl-	Hydrocarbons	4313-57-9	790	-	-	-	157748	149960	158286	146515	139604	153079	0	0	0	-
XMW1064	93	91	136.1	C8H12N2	1,4-Methano-1H-Cyclopropa[d]pyridazine, 4,4a,5,5a-tetrahydro-6,6-dimethyl-, (1.alpha.,4.alpha.,4a.alpha.,5a.alpha.)-	Heterocyclic compound	109746-10-3	1225	-	-	-	53040.7	56016.3	47331.6	76861	62855.4	61215.4	0	0	0	-
WMW0143	97	111	252.282	C18H36	1-Octadecene	Hydrocarbons	112-88-9	1793	-	-	-	7821.02	8525.18	10914.7	14820	25524.9	22217.6	0	0	0	-
QWMW0252	85	70	113.084	C6H11NO	Pyrrolidine, 1-acetyl-	Heterocyclic compound	4030-18-6	1164	bread, dark, malty, grassy, hay, perfumy, currant, sweet	-	-	623608	629816	582425	938483	832829	807814	0	0	0	-
XMW1212	95	112	140.047	C7H8O3	2-Furancarboxylic acid, ethyl ester	Ester	614-99-3	1047	ethyl, benzoate, fruity, floral	16	-	21648.7	16039.6	15056.7	10252.2	9345.88	10530.4	0	0	0	-
XMW0289	109	124	124.052	C7H8O2	2-Acetyl-5-methylfuran	Heterocyclic compound	1193-79-9	1037.21804511278	strong, musty, nutty, hay, coconut, coumarin, milky	40.87	-	28839.1	26605.7	27232.4	23836.1	22334.5	23713.8	0	0	0	-
NMW0092	81	93	154.136	C10H18O	Cyclohexanol, 2-methyl-5-(1-methylethenyl)-, (1.alpha.,2.alpha.,5.beta.)-	Terpenoids	18675-33-7	1226	-	-	-	128864	129240	108048	147231	155119	151866	0	0	0	-
XMW0744	70	69	180.151	C12H20O	2,6-Dodecadien-1-al	Aldehyde	21662-13-5	1449	citrus, mandarin, orange, melon	-	-	262521	295926	268494	359639	321549	348642	0	0	0	-
NMW0059	94	67	94.053	C5H6N2	4-Aminopyridine	Heterocyclic compound	504-24-5	1158	-	-	D04127	869526	712916	821146	883450	939829	945844	0	0	0	-
NMW0017*180	44	99	99.068	C5H9NO	2-Pyrrolidinone, 1-methyl-	Ketone	872-50-4	1044	-	17.113	-	20547.5	18862.1	20268.2	15285.5	15136	14272.4	0	0	0	-
XMW3751	123	41	123.068	C7H9NO	Ethanone, 1-(1-methyl-1H-pyrrol-2-yl)-	Heterocyclic compound	932-16-1	1091	nutty, floral, fruity, smoky, musty	-	-	134699	138118	136585	191510	174325	176891	0	0	0	-
KMW0193*119	41	93	136.125	C10H16	.beta.-Pinene	Terpenoids	127-91-3	979.717720857292	dry, woody, resinous, pine, hay, green	0.14	C09882	839632	880281	843314	933899	875172	875378	0	0	0	-
XMW0631*093	93	121	154.136	C10H18O	p-Menth-2-en-7-ol, cis-	Phenol	19898-86-3	1269	-	-	-	47199.1	51210.7	46804.3	63677.6	61354.1	55659.6	0	0	0	-
XMW0637	42	70	112.089	C7H12O	Cyclobutanone, 2,2,3-trimethyl-	Ketone	1449-49-6	787	-	-	-	2.94502e+06	2.84994e+06	2.87094e+06	2.40291e+06	2.51735e+06	2.62957e+06	827533	1.04653e+06	997587	-
WAMW0446	129	57	157.074	C7H11NO3	Paramethadione	Ketone	115-67-3	1120	-	-	C07411	3551.98	4044.96	4031.08	4525.5	4787.31	4423.76	0	0	0	-
QWMW1271	69	100	170.131	C10H18O2	2(3H)-Furanone, dihydro-4-methyl-5-pentyl-	Ketone	33673-62-0	1502	waxy, lactonic, metallic, tuberose, plum	-	-	13593.8	12896.7	16936.9	19646.7	23717.7	21290.6	0	0	0	-
XMW0620	163	77	194.058	C10H10O4	Dimethyl phthalate	Ester	131-11-3	1454	-	-	-	10824.3	11684.2	9691.83	6423.44	12282	11984.1	0	0	0	-
KMW0170	83	70	126.104	C8H14O	1-Octen-3-one	Ketone	4312-99-6	979	mushroom	5e-06	-	720012	785872	738490	832441	759619	782414	0	0	0	-
XMW1195	83	73	145.074	C6H11NO3	Butanoic acid, 3-methyl-3-nitroso-, methyl ester	Ester	49680-44-6	993	-	-	-	742024	846986	773786	910156	814151	839520	0	0	0	-
YZMW0021	43	88	132.072	C5H12N2S	Thiourea, N,N'-diethyl-	Nitrogen compounds	105-55-5	1485	-	5.3	-	480799	522513	482678	745697	615062	569375	0	0	0	-
YZMW0147*345	194	177	191.974	C7H6Cl2O2	4,6-Dichloro-guaiacol	Phenol	16766-31-7	1452	-	0.0115	-	278084	310909	281504	363900	328752	350294	0	0	0	-
WAMW1778	93	66	93.058	C6H7N	Aniline	Amine	62-53-3	978.689370485036	-	46	C00292	1.17302e+06	1.28375e+06	1.22884e+06	1.3887e+06	1.22857e+06	1.26772e+06	0	0	0	-
QWMW1165	141	183	184.089	C13H12O	Benzene, 1-methyl-4-phenoxy-	Ether	1706-12-3	1530	narcissus, rose, floral	-	-	49388.1	42192.2	63237.7	73818.5	89336.7	83242.3	0	0	0	-
KMW0169	86	69	120.061	C5H12OS	3-Mercapto-3-methylbutanol	Alcohol	34300-94-2	970	roasted, spicy, sweet, vegetable	0.004	-	7890.02	8096.97	8350.21	6637.27	5856.1	5251.18	0	0	0	-
YZMW0584*265	107	141	142.019	C7H7ClO	Phenol, 2-chloro-4-methyl-	Phenol	6640-27-3	1120	-	0.0003	-	10802.6	11724.9	11202.2	17613.6	15636.7	13755.2	0	0	0	-
WMW0077	95	43	180.188	C13H24	1-Tridecyne	Hydrocarbons	26186-02-7	1297	-	-	-	34664.9	27672.8	36924.2	34330.1	18206.3	17058	0	0	0	-
D193*131	68	79	152.12	C10H16O	p-Mentha-1,8-dien-7-ol	Terpenoids	536-59-4	1297	green, cumin, spicy, aromatic, woody, cardamom, floral, waxy, violet	7	C02452	6749.45	6563.88	7425.25	9241.15	11602.4	11784.9	0	0	0	ko00902,ko01110
XMW1335	57	41	156.115	C9H16O2	3,4-Hexanedione, 2,2,5-trimethyl-	Ketone	20633-03-8	960	-	-	-	388317	413817	385816	368013	363674	384137	0	0	0	-
KMW0588	94	93	154.136	C10H18O	3-Cyclohexene-1-ethanol, .beta.,4-dimethyl-	Alcohol	18479-68-0	1295	fruity, herbal	-	-	11820.2	12635.6	11368.1	15946	11014.3	11572.3	0	0	0	-
XMW0503	154	98	154.063	C8H10O3	2-Acetyl-1,3-cyclohexanedione	Ketone	4056-73-9	1337	-	-	-	2459.23	2864.76	3535.26	3771.76	4179.13	3768.35	0	0	0	-
YZMW0677	39	45	130.063	C6H10O3	4-Methyl-2-oxovaleric acid	Acid	816-66-0	979	-	195	C00233	55347.6	58702.1	55807.9	63414.1	55919.2	58154.1	0	0	0	ko00280,ko00290,ko00785,ko00966,ko01100,ko01110,ko01210,ko01230
D398*385	82	67	254.225	C16H30O2	5-Tetradecen-1-ol, acetate, (Z)-	Ester	35153-13-0	1790	-	-	-	7204.58	5255.29	7224.93	8693.89	18320.6	12161.1	0	0	0	-
D139	59	91	164.12	C11H16O	Benzenepropanol, .alpha.,.alpha.-dimethyl-	Alcohol	103-05-9	1299.40668824164	clean, fresh, green, rose, linalool, lily, violet	-	-	9824.17	11177	11589.2	12252.4	15194.5	12457.3	0	0	0	-
YZMW0539	55	39	116.12	C7H16O	2-Hexanol, 2-methyl-	Alcohol	625-23-0	786	-	1.6	-	0	0	0	0	0	0	2.49903e+06	3.0536e+06	2.92216e+06	-
XMW2607	43	45	90.068	C4H10O2	2,3-Butanediol, [S-(R*,R*)]-	Alcohol	19132-06-0	794	-	-	C03046	1.52549e+07	1.46937e+07	1.48842e+07	1.24843e+07	1.29279e+07	1.34672e+07	3.52495e+06	5.13908e+06	5.01714e+06	ko00650,ko01110
KMW0086	57	59	104.084	C5H12O2	1-Propanol, 3-ethoxy-	Alcohol	111-35-3	788	fruity	50	-	0	0	0	0	0	0	8.74714e+06	1.05633e+07	1.03509e+07	-
D102	105	77	162.104	C11H14O	1-Pentanone, 1-phenyl-	Ketone	1009-14-9	1373	balsamic, valerian	-	-	0	0	0	0	0	0	70317.3	33858.6	47726.4	-
XMW0189	94	79	152.12	C10H16O	3-Cyclohexene-1-acetaldehyde, .alpha.,4-dimethyl-	Aldehyde	29548-14-9	1225	spicy, herbal	-	-	16139.1	16934.7	15494.8	26061.4	40215.5	41638.6	34941.7	48784	38678.8	-
WAMW0847	65	93	152.047	C8H8O3	Benzoic acid, 3-hydroxy-, methyl ester	Ester	19438-10-9	1389	-	2	-	55777.3	69862.2	44113.3	70098.7	67705.2	66744.7	6162.73	1491	2331.87	-
KMW0240	94	109	109.053	C6H7NO	Ethanone, 1-(1H-pyrrol-2-yl)-	Heterocyclic compound	1072-83-9	1063	musty, nut skin, maraschino, cherry, coumarin, licorice, walnut, bread	170	-	0	0	0	0	0	0	21797.1	17934.4	15605.6	-
XMW1153	120	121	204.188	C15H24	1R,4R,7R,11R-1,3,4,7-Tetramethyltricyclo[5.3.1.0(4,11)]undec-2-ene	Terpenoids	137235-59-7	1375	-	-	-	10339.2	12627.8	12770.6	1779.37	10495.2	8896.86	15809.2	10262.1	15860.5	-
KMW0597*061	161	105	204.188	C15H24	.gamma.-Muurolene	Terpenoids	30021-74-0	1477	herbal, woody, spice	-	-	215674	227360	206515	233911	237071	224251	143748	162841	136695	-
XMW0592	183	71	226.266	C16H34	Pentadecane, 4-methyl-	Hydrocarbons	2801-87-8	1556	-	-	-	16628.4	12494	29310.4	21023.3	24927.8	24275	17098.1	18388.1	13715.4	-
GMW0166	68	91	210.162	C13H22O2	Geranyl propionate	Ester	105-90-8	1475	floral, fresh, waxy, fruity, rose, tropical	0.01	-	65713.1	68483.7	66234.9	83630.9	75440	73252	41404.2	46056.3	36414	-
WAMW1999	112	127	256.24	C16H32O2	2-Ethylhexyl 2-ethylhexanoate	Ester	7425-14-1	1600	fruity	-	-	31294	28350.2	56284.8	61629.2	75555.4	70877.9	54149.5	55896.5	46390.5	-
WAMW2027	57	41	198.198	C13H26O	2-Tridecen-1-ol, (E)-	Alcohol	74962-98-4	1570	mild, waxy, clean, watery, cilantro, rue, citrus peel, laundered cloth, fatty	-	-	104179	105534	136571	146371	177623	172110	110016	131938	96949.7	-
XMW1129	79	107	180.079	C10H12O3	Ethyl mandelate	Ester	774-40-3	1373	-	-	-	146162	178340	143671	181175	192615	195653	8028.39	4715.41	7022.31	-
XMW3465	134	162	204.188	C15H24	(1R,3aS,5aS,8aR)-1,3a,4,5a-Tetramethyl-1,2,3,3a,5a,6,7,8-octahydrocyclopenta[c]pentalene	Terpenoids	65372-78-3	1386	-	-	-	0	0	0	0	0	0	4395.18	3028.63	4059.61	-
KMW0602	57	43	212.25	C15H32	Pentadecane	Hydrocarbons	629-62-9	1499.37178754997	waxy	13000	C08388	54425.2	52667.6	67699.3	78808.9	96950.9	85222.3	381123	443590	354636	-
XMW1268	71	99	144.042	C6H8O4	2-Furancarboxylic acid, tetrahydro-3-methyl-5-oxo-	Acid	22073-04-7	1435	-	-	-	43560.4	40461.8	37933.7	36246.8	39685.3	35060.7	34243.5	41579.3	29982.3	-
KMW0518*352	93	69	196.146	C12H20O2	2,6-Octadien-1-ol, 3,7-dimethyl-, acetate, (Z)-	Terpenoids	141-12-8	1365.21978021978	floral, rose, soapy, citrus, dewy, pear	2	-	0	0	0	0	0	0	31060.1	13276.1	28236.9	-
XMW0230	113	183	268.313	C19H40	Pentadecane, 2,6,10,14-tetramethyl-	Terpenoids	1921-70-6	1690	-	-	-	7999.53	6295.02	8216.51	8970.59	11601.2	11360.2	54696.4	54746	41817.1	-
NMW0156	91	149	149.03	C8H7NS	Benzene, (isothiocyanatomethyl)-	Ester	622-78-6	1367	mild, watercress, dusty, medicinal, horseradish, oily	0.0007	C03098	0	0	0	0	0	0	23983.8	11016	20297	-
YZMW0220	57	70	114.116	C6H14N2	Piperazine, 2,5-dimethyl-, trans-	Heterocyclic compound	2815-34-1	1059	-	1140	-	201227	197132	215279	218770	243051	246666	640970	741747	649912	-
KMW0317	85	56	128.084	C7H12O2	2(3H)-Furanone, dihydro-5-propyl-	Ester	105-21-5	1156	sweet, coconut, nutty, caramel, tonka, hay	0.4	-	0	0	0	0	0	0	794400	865730	788814	-
YZMW0710	79	39	152.047	C8H8O3	Mandelic acid	Acid	90-64-2	1487	-	15200	-	764117	809551	736653	974733	870620	825198	486426	542198	451135	-
KMW0217*017	68	93	136.125	C10H16	D-Limonene	Terpenoids	5989-27-5	1031.27001067236	citrus	0.034	C06099	72354	68710.1	58787.5	66701.2	62343.1	60580	43381.1	67743	79085.6	ko00902,ko01100,ko01110
YZMW0353	68	69	129.025	C5H7NOS	Goitrin	Heterocyclic compound	500-12-9	1548	-	12	-	6251.28	5208.85	8353.68	9784.24	12158.2	10272.4	6676.08	6773.2	3409.14	-
WMW0036	272	229	272.25	C20H32	(4aS,4bR,10aS)-7-Isopropyl-1,1,4a-trimethyl-1,2,3,4,4a,4b,5,6,10,10a-decahydrophenanthrene	Terpenoids	35241-40-8	2080	-	-	C11878	0	0	0	0	0	0	3565.49	2439.96	4092.52	ko00904,ko01100,ko01110
WAMW1674	74	43	74.048	C2H6N2O	Urea, methyl-	Nitrogen compounds	598-50-5	1061	-	440	C16363	14869.6	13991.9	14979.1	17846.2	15418.2	15732.7	16345.3	14173.3	13025.9	ko00232
WAMW1012	72	55	114.104	C7H14O	2-Hexanone, 3-methyl-	Ketone	2550-21-2	844	-	0.041	-	59911.6	55729.4	53896.7	51568.5	54018.6	50074.5	35277.5	35990.2	36730.6	-
WAMW0483	131	175	190.136	C13H18O	4-(2,6,6-Trimethylcyclohexa-1,3-dienyl)but-3-en-2-one	Ketone	1203-08-3	1485	-	9e-05	-	200364	209533	185443	250785	221542	209633	116829	135170	111100	-
NMW0171	77	107	152.047	C8H8O3	Acetic acid, phenoxy-	Acid	122-59-8	1389	sour, sweet	-	C02181	73312.3	95536	73078.7	92779	100595	104689	26037.5	4998.66	6793.44	-
XMW1349	139	168	168.058	C12H8O	Naphtho[2,1-b]furan	Heterocyclic compound	232-95-1	1528	-	-	-	3202.51	3453.04	3915.3	3540.32	5719.31	5021.92	3014.49	3498.18	4000.7	-
KMW0462	122	105	122.037	C7H6O2	Benzoic acid	Acid	65-85-0	1160.81370449679	faint, balsamic, urine	0.568	C00180	0	0	0	0	0	0	23706.4	28138.9	29892.5	ko00996,ko01100,ko01110
XMW0817	69	93	204.188	C15H24	(1S,5S,6R)-6-Methyl-2-methylene-6-(4-methylpent-3-en-1-yl)bicyclo[3.1.1]heptane	Terpenoids	15438-94-5	1492	-	-	-	0	0	0	0	0	0	285157	327607	268037	-
WMW0004*054	119	93	204.188	C15H24	Ylangene	Terpenoids	14912-44-8	1372	-	-	-	0	0	0	0	0	0	62808.3	40451.9	63327.1	-
XMW0472	105	77	166.063	C9H10O3	1,2-Ethanediol, monobenzoate	Ester	94-33-7	1425	-	-	-	0	0	0	0	0	0	10606.5	6385.7	11926.4	-
D1751	91	161	176.12	C12H16O	Ethanone, 1-[4-(1,1-dimethylethyl)phenyl]-	Ketone	943-27-1	1429	-	224	-	0	0	0	0	0	0	13132.1	8575.66	17571.3	-
KMW0162	126	45	125.963	C2H6S3	Dimethyl trisulfide	Sulfur compounds	3658-80-8	972.314911366006	sulfury, cooked onion, savory, meaty	8e-06	C08372	39500.2	39299.2	40173.1	35776.8	38461.6	38928.1	39226.7	41019.8	45000	-
D674	59	69	158.167	C10H22O	3-Decanol	Alcohol	1565-81-7	1188	-	0.079	-	42684.5	42355.1	40544.9	46708.7	51639.4	54033.6	49466.5	67164.8	55206.8	-
KMW0580	97	125	196.146	C12H20O2	2,4-Decadienoic acid, ethyl ester, (E,Z)-	Ester	3025-30-7	1479	green, waxy, pear, apple, sweet, fruity, tropical	0.1	C08486	107626	143766	103710	127211	116467	113191	85078.2	98501.8	85786.7	-
XMW3503	55	43	182.094	C10H14O3	Butanoic acid, 2-methyl-5-oxo-1-cyclopenten-1-yl ester	Ester	68227-51-0	1416	fruity, nutty, caramel, maple	-	-	14555.2	14596	15975.2	17333	17361.3	15891.6	16051.2	18451.2	14344.4	-
XMW0380*056	161	105	204.188	C15H24	1H-Cyclopropa[a]naphthalene, 1a,2,3,5,6,7,7a,7b-octahydro-1,1,7,7a-tetramethyl-, [1aR-(1a.alpha.,7.alpha.,7a.alpha.,7b.alpha.)]-	Terpenoids	17334-55-3	1432	-	-	-	5290.62	5106.93	5512.74	5911.01	6045.9	5597.78	11284.9	7085.54	15617.2	-
NMW0230	42	128	128.059	C5H8N2O2	5,6-Dihydro-5-methyluracil	Heterocyclic compound	696-04-8	1524	-	-	C00906	14803	12975.6	14382.4	18380.4	21954.6	21164.7	16193.8	19721.4	13656.4	-
QWMW0822	41	82	218.131	C14H18O2	cis-3-Hexenyl phenyl acetate	Ester	42436-07-7	1610	sweet, green, floral, honey, tropical	0.16	-	52861.3	50892.9	58753.8	59263.4	73085.1	71269.8	78776.8	71968.2	62219.2	-
KMW0373	77	105	150.068	C9H10O2	Benzoic acid, ethyl ester	Ester	93-89-0	1172	fruity, dry, musty, sweet, wintergreen	1.43	C01839	0	0	0	0	0	0	48349.1	44916	57441.2	-
XMW0242*041	57	71	184.219	C13H28	Undecane, 3,9-dimethyl-	Hydrocarbons	17301-31-4	1240	-	-	-	302419	300819	307798	357467	359512	368243	45636.7	47020.9	44585.4	-
YZMW0695	98	139	168.151	C11H20O	Cycloundecanone	Ketone	878-13-7	1486	-	0.009	-	249461	263016	248801	299190	274311	264827	165765	187309	157654	-
XMW0881	59	83	114.068	C6H10O2	2-Butenoic acid, 3-methyl-, methyl ester	Ester	924-50-5	842	-	-	-	0	0	0	0	0	0	13154.2	13677.2	12352.1	-
XMW3504	189	119	204.188	C15H24	Modephene	Terpenoids	68269-87-4	1385	-	-	-	0	0	0	0	0	0	5425.04	3302.87	4909.97	-
w42	57	41	214.23	C14H30O	2-Ethyl-1-dodecanol	Alcohol	19780-33-7	1622	-	-	-	47785.4	44528.8	51170.7	61668.1	69634.1	57907.8	51414.1	55742.3	44181.6	-
QWMW1256	94	93	136.052	C8H8O2	3-Buten-2-one, 4-(2-furanyl)-	Ketone	623-15-4	1201	sweet, spicy, warm, balsamic, cinnamon, vanilla	-	-	63473.5	61257.1	62236.5	46911.9	58284.9	56756.7	68975.6	94382.3	83954.3	-
D366	140	55	140.12	C9H16O	3-Octen-2-one, 7-methyl-	Ketone	33046-81-0	1062	fatty, oily, lactonic, nutty, meaty, tallow, fatty	-	-	0	0	0	0	0	0	1470.33	5599.31	5835.36	-
NMW0007*140	91	107	150.104	C10H14O	2,4-Cycloheptadien-1-one, 2,6,6-trimethyl-	Terpenoids	503-93-5	1243	minty	-	C16955	88640	90269	82814.8	100843	90297.7	93983.7	98587.2	94535.5	108038	-
GGMW0105	138	123	156.151	C10H20O	Cyclohexanol, 5-methyl-2-(1-methylethyl)-, (1.alpha.,2.beta.,5.beta.)-	Alcohol	3623-52-7	1188	-	0.6	-	13534.2	14270.3	14401.7	15765.1	17765.2	15247.5	19190.4	23472.8	19738.1	-
GMW0268	133	119	208.146	C13H20O2	Nopyl acetate	Ester	128-51-8	1413	herbal, lily, acetic, woody, pine, lavender	-	-	0	0	0	0	0	0	15018.7	11583.7	25301.6	-
XMW0449*029	43	71	158.094	C8H14O3	Butanoic acid, anhydride	Ester	106-31-0	1097	buttery	-	-	1.28818e+06	1.17887e+06	1.29302e+06	1.49224e+06	1.45846e+06	1.48162e+06	1.09941e+06	1.2993e+06	1.08658e+06	-
XMW1068	58	115	115.038	C3H5N3O2	4-Methylurazole	Heterocyclic compound	16312-79-1	1446	-	-	-	262784	288579	270620	346920	314450	332584	95693.4	142061	148097	-
D290*080	133	105	148.089	C10H12O	2-Butanone, 4-phenyl-	Ketone	2550-26-7	1236	floral, balsamic	2.5	-	49554.6	53656.1	52900.2	61162.2	57640.9	54109.8	52800.6	65133.6	63422.2	-
KMW0210*362	161	204	204.188	C15H24	1H-Cyclopenta[1,3]cyclopropa[1,2]benzene, octahydro-7-methyl-3-methylene-4-(1-methylethyl)-, [3aS-(3a.alpha.,3b.beta.,4.beta.,7.alpha.,7aS*)]-	Terpenoids	13744-15-5	1390	citrus, fruity, radish	-	C09648	0	0	0	0	0	0	99149.1	61749.8	87862.2	-
QWMW0499*287	127	154	155.073	C11H9N	Pyridine, 3-phenyl-	Heterocyclic compound	1008-88-4	1467	nutty, roasted, soybean	19.138	-	16907.7	16168.5	19473	15386.8	15973	15249.2	17730.7	110270	82312.4	-
QWMW0592*401	77	65	138.068	C8H10O2	Creosol	Phenol	93-51-6	1194.61620469083	smoky	0.315	-	28325.3	29529.1	30353.3	22993.3	30039.4	29834.5	31639.8	31939.8	34722.7	-
XMW0553	121	136	178.063	C10H10O3	2-Acetoxyacetophenone	Ketone	7250-94-4	1388	-	-	-	0	0	0	0	0	0	10572.5	6936.73	9953.09	-
XMW0073*145	70	85	172.146	C10H20O2	3-Methylheptyl acetate	Ester	72218-58-7	1174	-	-	-	59765.7	62135.2	76636	70765	78351.8	117544	504906	536247	569977	-
D271	75	57	158.131	C9H18O2	Propanoic acid, hexyl ester	Ester	2445-76-3	1108	pear, green, fruity, musty, rotten	0.008	-	0	0	0	0	0	0	191580	255762	220056	-
D273*023	103	70	172.146	C10H20O2	Butanoic acid, 2-methyl-, 2-methylbutyl ester	Ester	2445-78-5	1105	sweet, fruity, estery, berry, green, waxy, apple	0.075	-	4921.06	4385.83	3526.23	5311.73	5740.18	4053.77	5202.85	5849.9	5625.88	-
NMW0161	118	117	178.099	C11H14O2	3-Phenyl-1-propanol, acetate	Ester	122-72-5	1373	sweet, balsamic, storax, spicy, cinnamon	0.1	C17663	0	0	0	0	0	0	4546.05	2954.35	3686.02	-
KMW0338*263	55	70	140.12	C9H16O	2-Nonenal, (E)-	Aldehyde	18829-56-6	1161.20597652081	fatty, green, cucumber, aldehydic, citrus	8e-05	-	456252	480241	439216	713159	622147	607359	566588	590945	568996	-
QWMW1279	41	55	156.151	C10H20O	Cyclohexanemethanol, .alpha.,.alpha.,4-trimethyl-	Alcohol	498-81-7	1161	sweet, pine, terpenic, lime, woody	-	-	196225	200374	216375	294283	255927	253886	236916	249232	242972	-
D268	73	41	209.967	C6H10S4	Tetrasulfide, di-2-propenyl	Sulfur compounds	2444-49-7	1532	strong garlic, onion	-	-	8565.79	6839.28	7402.11	6490.09	7850.28	7197.27	3689.8	4585.68	4161.91	-
XMW1476	135	77	164.084	C10H12O2	1-Propanone, 1-(4-methoxyphenyl)-	Ketone	121-97-1	1513	musty, anisic	-	-	10118.6	9255.51	10704.2	12566	14570.6	11808.6	5069.44	4799.93	3877.51	-
NMW0310	41	69	222.198	C15H26O	2,6,10-Dodecatrien-1-ol, 3,7,11-trimethyl-	Terpenoids	4602-84-0	1702.63736263736	mild, fresh, sweet, linden, floral, angelica	1	C06081	7155.88	7771	8591.93	11024.5	14825.6	11538.2	7613.97	7294.17	5807.18	ko00510,ko00900,ko01100,ko01110
YZMW0482	77	51	123.032	C6H5NO2	Niacin	Acid	59-67-6	1242	-	2460	C00253	80683.7	83316.3	79144.7	95045.4	83201.4	82170.3	65796.6	77283.5	76720.4	ko00760,ko00960,ko01100,ko01110,ko01240
XMW0387	155	71	296.1	C12H25I	Dodecane, 1-iodo-	Halogenated hydrocarbons	4292-19-7	1635	-	-	-	3436.58	3261.7	4029.73	4034.18	4578.37	4289.8	3773.18	4610.39	3672.7	-
NMW0199	168	63	168.017	C6H4N2O4	Benzene, 1,2-dinitro-	Nitrogen compounds	528-29-0	1458	-	29	-	0	0	0	0	0	0	4383.75	3820.43	3745.02	-
XMW0195	107	67	206.203	C15H26	1H-Cycloprop[e]azulene, decahydro-1,1,4,7-tetramethyl-, [1aR-(1a.alpha.,4.beta.,4a.beta.,7.beta.,7a.beta.,7b.alpha.)]-	Terpenoids	28580-43-0	1373	-	-	-	0	0	0	0	0	0	11409.7	6709.35	9929.47	-
XMW0660*267	73	99	142.099	C8H14O2	2-Octenoic acid	Acid	1470-50-4	1253	-	-	-	6734.28	5530.96	6468.15	7062.11	7114.74	6571.25	6192.21	6960.7	6114.08	-
XMW0391*358	145	131	202.172	C15H22	3,5,11-Eudesmatriene	Terpenoids	193615-07-5	1495	-	-	-	65995	66683	60166.1	76678.4	69807.2	66993.6	47697.1	51370.1	44062.7	-
QWM0007	101	129	174.089	C8H14O4	Butanedioic acid, diethyl ester	Ester	123-25-1	1181	cheese, earthy, spicy	353	-	4516.17	4229.44	4258.27	4353.66	4326.47	4400.39	5737.15	6315.9	7122.3	-
KMW0485	88	101	214.193	C13H26O2	Undecanoic acid, ethyl ester	Ester	627-90-7	1494	soapy, waxy, fatty, cognac, coconut	1	-	27469.5	29031.3	26313.2	33788.4	30712.8	28962.8	18616.8	20767.7	17173.7	-
XMW0941	91	105	148.125	C11H16	exo-7-(trans-1-Propenyl)bicyclo[4.2.0]oct-1(2)-ene	Hydrocarbons	107983-42-6	1193	-	-	-	0	0	0	0	0	0	44092.7	52523.4	45191.5	-
NMW0033	67	95	95.037	C5H5NO	2(1H)-Pyridinone	Ketone	142-08-5	1094	-	-	C02502	569944	576835	570776	642960	604408	606990	463616	669301	446066	-
KMW0307*246	117	92	132.094	C10H12	Benzene, 1-methyl-4-(1-methylethenyl)-	Aromatics	1195-32-0	1092.1589688507	phenol, spicy, clove, guaiacol	0.085	-	0	0	0	0	0	0	6497.97	8691.2	7267.15	-
XMW3114	129	158	214.193	C13H26O2	Nonanoic acid, butyl ester	Ester	50623-57-9	1486	orange, apricot, rose	-	-	95553.8	100442	93308.6	124219	109704	104339	69515.6	73164.8	61427.6	-
XMW0533	147	148	148.035	C9H8S	3-Methylbenzothiophene	Heterocyclic compound	1455-18-1	1315	-	-	-	174903	142820	145250	147511	456791	296907	78427.8	129987	73089.1	-
NMW0088	112	70	184.146	C11H20O2	2-Ethylhexyl acrylate	Ester	103-11-7	1220	-	0.55	C19420	11592.4	10194.4	10920.8	11120.6	11814.4	11105.5	10472.8	12557.2	9320.55	-
XMW0366*027	134	119	134.11	C10H14	Benzene, 1,2,3,5-tetramethyl-	Aromatics	527-53-7	1117	-	-	-	86405.9	88025.9	83834.1	85629.2	87968.6	88589.8	74161.7	87439.9	75280.1	-
XMW0239	85	155	184.219	C13H28	Decane, 3-ethyl-3-methyl-	Hydrocarbons	17312-66-2	1251	-	-	-	566575	587558	563577	620535	600431	610386	618886	714929	608424	-
QWMW0682	55	82	254.225	C16H30O2	Decanoic acid, 3-hexenyl ester, (Z)-	Ester	85554-69-4	1760	green, fruity, fatty, waxy	-	-	15711.1	15269.2	17045.6	28933.9	37321.9	32207.3	13616.1	11789.1	9743.9	-
XMW0798	119	147	162.141	C12H18	Benzene, 1,3-bis(1-methylethyl)-	Aromatics	99-62-7	1155.11727078891	-	-	-	0	0	0	0	0	0	12556.5	15520.3	12484.4	-
XMW2363	135	107	166.063	C9H10O3	Benzoic acid, 4-methoxy-, methyl ester	Ester	121-98-2	1373	herbal, anisic, sweet	0.141	-	0	0	0	0	0	0	19425	18826.5	15266.6	-
GMW0090	163	180	180.042	C9H8O4	Caffeic acid	Acid	331-39-5	1478	-	13	-	164007	171459	154918	203148	180290	171293	108707	121818	102186	-
XMW2932	73	99	200.178	C12H24O2	4-Methylpentyl 4-methylpentanoate	Ester	35852-42-7	1315	fruity, waxy, soapy, herbal	-	-	413209	328955	392197	336405	1.2302e+06	686295	207619	453150	198068	-
QWMW0098	111	136	154.136	C10H18O	2-Cyclohexen-1-ol, 3-methyl-6-(1-methylethyl)-	Terpenoids	491-04-3	1198	herbal	-	-	30803.8	28198.6	29508.2	5281.05	5170.51	5472.3	9270.61	6995.82	34323.9	-
XMW3492	85	41	128.022	C4H4N2O3	Barbituric acid	Heterocyclic compound	67-52-7	1422	-	-	C00813	85934.8	81307.5	94136.1	86142.7	90847.6	65051.8	80039	96969.8	70854.3	ko00240,ko01100
QWMW1328	61	93	185.967	C4H10S4	2,4,5,7-Tetrathiaoctane	Sulfur compounds	85544-38-3	1484	-	0.1	-	7609.2	6989.25	7434.13	9488.37	8136.77	7289.58	4683.77	5224.31	4300.73	-
NMW0235	127	156	156.058	C11H8O	1-Naphthalenecarboxaldehyde	Aldehyde	66-77-3	1547	-	3.6	C14090	35890.7	34606.6	47307.4	53778.8	72522.5	67697.8	45335	49075.6	37556.9	-
YZMW0600	39	41	157.11	C8H15NO2	Cycloheptanecarboxylic acid, 1-amino-	Acid	6949-77-5	1482	-	143	-	26154.9	25471.7	24195.2	33114.4	27503.7	27365.8	16110.6	18277.5	15738.3	-
XMW1218	58	43	172.146	C10H20O2	2-Nonanone, 3-(hydroxymethyl)-	Ketone	67801-33-6	1093	fresh, sweet, green, weedy, earthy, herbal	-	-	0	0	0	0	0	0	349461	400668	349790	-
XMW0510	97	111	242.261	C16H34O	2-Hexadecanol	Alcohol	14852-31-4	1702	-	-	-	5654.86	4862.1	5736.87	8564.1	11258.4	8510.26	6639.51	6119.67	5754.54	-
XMW0410	101	83	142.136	C9H18O	1-Nonen-4-ol	Alcohol	35192-73-5	1103	-	-	-	0	0	0	0	0	0	23145	26879.8	31427.4	-
XMW1448	109	137	152.12	C10H16O	3,6-Dimethyl-2,3,3a,4,5,7a-hexahydrobenzofuran	Heterocyclic compound	70786-44-6	1192	herbal, dill	0.03	-	0	0	0	0	0	0	18541.7	23998.4	19656.7	-
XMW0218	57	71	254.297	C18H38	Hexadecane, 7,9-dimethyl-	Hydrocarbons	21164-95-4	1679	-	-	-	17233.6	16745.6	20364.4	25128.2	31805.3	24175	13981.6	14433.6	10392.7	-
NMW0133	100	128	128.022	C4H4N2O3	1-Methyl-2,4,5-trioxoimidazolidine	Heterocyclic compound	3659-97-0	1324	-	-	-	8415.67	8566.86	10070.3	12471.3	11284.8	14037	8205.39	10665.9	7659.2	-
XMW1243	112	140	171.009	C7H6ClNO2	Methyl 6-chloronicotinate	Ester	73781-91-6	1283	-	-	-	9948.03	12263.3	15112.9	12014.7	17234.9	13836.2	45067.3	55968.7	41544.8	-
XMW1290	98	97	126.079	C6H10N2O	3-n-Propyl-2-pyrazolin-5-one	Ketone	29211-70-9	1278	-	-	-	0	0	0	0	0	0	18439.8	21806.9	15661.6	-
D319	93	119	222.198	C15H26O	.beta.-Acorenol	Terpenoids	28400-11-5	1649	-	-	-	29301.5	36268.5	33339.8	42398.4	35796.2	33526.1	15935.6	20348.9	15467.8	-
XMW0705*403	59	149	222.198	C15H26O	2-Naphthalenemethanol, 1,2,3,4,4a,5,6,8a-octahydro-.alpha.,.alpha.,4a,8-tetramethyl-, [2R-(2.alpha.,4a.alpha.,8a.beta.)]-	Terpenoids	473-16-5	1653	-	-	C09663	18824.3	21545.2	18597	28922.3	25078.6	22313.4	11571.8	14327.2	10361	-
NMW0278	137	182	182.094	C10H14O3	Benzenepropanol, 4-hydroxy-3-methoxy-	Alcohol	2305-13-7	1651	-	-	-	15002.5	22397	22406.8	28438.4	24499.5	23399.7	13046.5	15019.1	11911.9	-
D284*126	104	57	206.131	C13H18O2	Butanoic acid, 2-methyl-, 2-phenylethyl ester	Ester	24817-51-4	1488	floral, green, sweet, tropical, waxy, rose	-	-	66963.8	70498.7	64339.6	92834.4	81267	72935.6	50366.3	57985.7	47050.1	-
XMW0913	152	81	152.12	C10H16O	cis-Chrysanthenol	Terpenoids	55722-60-6	1162	-	-	-	21221.7	17579.9	19761.7	6204.94	19702.6	18855	20081.5	16846.9	12993.7	-
XMW0745	99	41	184.146	C11H20O2	2(3H)-Furanone, 5-hexyldihydro-4-methyl-, trans-	Ketone	147254-33-9	1533	-	-	-	175115	162421	212805	252571	310835	286601	222835	251380	188639	-
KMW0257*155	136	93	154.136	C10H18O	Bicyclo[3.1.0]hexan-2-ol, 2-methyl-5-(1-methylethyl)-, (1.alpha.,2.beta.,5.alpha.)-	Terpenoids	15537-55-0	1070	balsamic	-	C02462	4383.52	4251.09	3651.6	4538.57	4645.24	4962.12	4163.48	2582.16	2649.61	ko00902,ko01100,ko01110
YZMW0545	42	41	103.063	C4H9NO2	.alpha.-Aminoisobutanoic acid	Acid	62-57-7	965	-	361	-	98907.5	96530.7	95156.5	105234	82581.4	85833.1	70819.3	76546.8	75320.9	-
NMW0241	55	82	138.091	C6H10N4	Pentylenetetrazol	Heterocyclic compound	54-95-5	1560	-	-	-	10843.3	10755.6	12882.9	18477.4	26505.2	21144.1	41169.9	47748.5	34862.9	-
KMW0551	70	43	198.235	C14H30	Tetradecane	Hydrocarbons	629-59-4	1408	mild, waxy	10	-	24517.5	23171.8	30641.1	26314.5	27940.1	26450.1	27776.1	31654	26909.3	-
XMW0014	114	43	114.043	C4H6N2O2	2,4-Imidazolidinedione, 1-methyl-	Ketone	616-04-6	1249	-	-	C02565	8846.1	10694.8	9612.57	11302.1	11068.1	10697.8	9092.79	10260.8	8481.86	ko00330,ko01100
XMW1127	56	70	158.131	C9H18O2	Formic acid, octyl ester	Ester	112-32-3	1114	fruity, rose, orange, waxy, cucumber	-	-	17159.3	17974.4	18986.5	22143.6	29231.6	31981.9	86398.2	107421	88144.9	-
XMW1095	190	175	190.172	C14H22	Benzene, 1,2-diethyl-3,4,5,6-tetramethyl-	Aromatics	33884-69-4	1494	-	-	-	14976.2	15430.4	12989.2	18663	15725.5	14931.3	6899.15	1353.06	6230.4	-
WMW0182*073	79	95	292.24	C19H32O2	9,12,15-Octadecatrienoic acid, methyl ester	Ester	7361-80-0	2086	bland	-	-	0	0	0	0	0	0	1399.95	972.445	1475.16	-
D133	69	129	186.162	C11H22O2	4-Heptanol, 2,6-dimethyl-, acetate	Ester	10250-45-0	1092	herbal, rhubarb, floral, lilac, banana	-	-	0	0	0	0	0	0	1.2159e+06	1.593e+06	1.15865e+06	-
D456	55	67	184.183	C12H24O	8-Dodecen-1-ol, (Z)-	Alcohol	40642-40-8	1468	-	-	-	0	0	0	0	0	0	20705.2	24572.3	23107.6	-
QWMW1063	79	98	140.084	C8H12O2	trans,trans-Hexa-2,4-dienyl acetate	Ester	57006-69-6	1093	fresh, green, oily, herbal, pumpkin, fresh, parsley	-	-	260948	261337	256905	265054	246870	249258	212697	233168	208524	-
KMW0582*151	91	105	204.188	C15H24	.beta.-Guaiene	Terpenoids	88-84-6	1490	sweet, woody, dry, guaiacwood, spicy, powdery	-	-	1.35686e+06	1.42361e+06	1.30298e+06	1.71613e+06	1.5283e+06	1.45115e+06	823498	854383	765412	-
WAMW0914*364	107	161	204.188	C15H24	1H-Cycloprop[e]azulene, 1a,2,3,5,6,7,7a,7b-octahydro-1,1,4,7-tetramethyl-, [1aR-(1a.alpha.,7.alpha.,7a.beta.,7b.alpha.)]-	Terpenoids	21747-46-6	1493	-	-	C20162	1.0694e+06	1.12317e+06	1.0227e+06	1.36225e+06	1.20709e+06	1.15242e+06	622957	764492	626516	-
NMW0333	71	70	247.157	C15H21NO2	Meperidine	Heterocyclic compound	57-42-1	1758	-	-	C07128	103531	98596.6	113858	190861	266538	220458	95421.3	93127.1	65972.1	-
D246	93	69	224.178	C14H24O2	Propanoic acid, 2-methyl-, 3,7-dimethyl-2,6-octadienyl ester, (Z)-	Ester	2345-24-6	1487	sweet, fresh, fruity, raspberry, strawberry, green	-	-	1.23306e+06	1.19853e+06	1.10733e+06	1.58025e+06	1.40119e+06	1.32297e+06	788932	888444	738940	-
YZMW0242	95	139	154.045	C8H10OS	Phenol, 3-methyl-4-(methylthio)-	Phenol	3120-74-9	1489	-	0.2	-	852705	903027	822216	1.11317e+06	982807	935256	516115	586185	503756	-
KMW0629	55	43	186.198	C12H26O	1-Dodecanol	Alcohol	112-53-8	1474	earthy, soapy, waxy, fatty, honey, coconut	1	C02277	361785	417929	353483	444196	404849	384045	289339	328767	272824	-
WAMW0504	94	77	138.068	C8H10O2	Ethanol, 2-phenoxy-	Alcohol	122-99-6	1222.6904376013	mild, rose, balsamic, cinnamyl	690	D08359	14459.5	15172.2	13882.2	23349.1	31704.9	35209	32370	44080.6	35992.6	-
XMW0617	71	56	216.173	C12H24O3	Propanoic acid, 2-methyl-, 3-hydroxy-2,2,4-trimethylpentyl ester	Ester	77-68-9	1374	-	-	-	71952.8	81978.9	76709.8	102431	101167	100262	47712.4	50737.5	42194.5	-
XMW0172	98	71	141.115	C8H15NO	Azacyclohexan-3-one, 1,5,6-trimethyl-	Ketone	339590-59-9	1179	-	-	-	31610.5	20835.9	28063.6	26274.2	24323.8	22958.8	38487.8	37112.4	33180.3	-
XMW0685	122	107	192.151	C13H20O	(2S,6R,7S,8E)-(+)-2,7-Epoxy-4,8-megastigmadiene	Heterocyclic compound	108342-25-2	1371	-	-	-	0	0	0	0	0	0	2925.08	1985.85	2933.9	-
XMW0958	155	43	282.084	C11H23I	1-Iodoundecane	Halogenated hydrocarbons	4282-44-4	1534	-	-	-	51456.4	49690.3	60491.4	72638.4	92985.5	78837.6	107446	94287.5	88351.1	-
XMW2812	40	41	68.037	C3H4N2	1H-Imidazole	Heterocyclic compound	288-32-4	965.558441558442	-	270	-	24402	24974.7	23571.1	25643.9	24915	21145.5	19237.8	19075.2	18391.3	-
WMW0057*264	112	41	140.12	C9H16O	6-Nonenal, (Z)-	Aldehyde	2277-19-2	1103.52187833511	green, cucumber, melon, cantaloupe, honeydew, waxy, vegetable, orris, violet, leafy	0.00014	-	10084.5	9302.38	10913.6	13206.7	15671.2	16354.8	85521.5	100783	80828.7	-
D141	70	43	172.146	C10H20O2	Acetic acid, 2-ethylhexyl ester	Ester	103-09-3	1185	earthy, herbal, humus, undergrowth	0.047	-	199187	193580	206087	196045	252169	250361	207028	312992	252738	-
KMW0359*149	107	122	122.073	C8H10O	Phenol, 3-ethyl-	Phenol	620-17-7	1169	musty	0.00085	-	162090	171451	141448	114790	86451.9	80715	81286.3	54346.3	67085.4	-
QWMW0245	71	84	162.017	C6H10OS2	1,3-Dithiolo[4,5-b]furan, tetrahydro-3a-methyl-	Heterocyclic compound	67411-25-0	1245	boiled, milky, chicken, cooked beef, rubbery, sulfury, thiamin	0.006	-	191798	182942	211878	232202	246698	184125	168953	194202	163232	-
KMW0590*083	105	161	204.188	C15H24	Naphthalene, 1,2,3,5,6,7,8,8a-octahydro-1,8a-dimethyl-7-(1-methylethenyl)-, [1R-(1.alpha.,7.beta.,8a.alpha.)]-	Terpenoids	4630-07-3	1492	sweet, fresh, citrus, grapefruit, woody, orange, asprin, dry, green, oily	-	-	948573	974522	889930	1.17498e+06	1.03421e+06	994313	3096.12	619.225	619.225	-
NMW0144*311	41	69	168.115	C10H16O2	Neric acid	Terpenoids	4613-38-1	1344	-	-	-	12725.9	12803.1	14373	19706.6	22556.6	21196.3	11901.2	15113.8	10437.5	-
D33	154	69	154.045	C8H10OS	3-Acetyl-2,5-dimethylthiophene	Heterocyclic compound	2530-10-1	1289	burnt, roasted, meaty	-	-	0	0	0	0	0	0	10948.1	13156.6	10712.8	-
XMW1123	119	134	134.11	C10H14	Benzene, 2-ethyl-1,4-dimethyl-	Aromatics	1758-88-9	1076	-	-	-	24668.8	25790.3	27006.2	25676.8	27167.1	25815.6	21153.1	27778.6	24348.2	-
NMW0194*057	115	134	176.084	C11H12O2	Acetic acid, cinnamyl ester	Acid	103-54-8	1446	sweet, floral, spicy, balsamic, cinnamon	0.15	-	20201.2	21943.5	20639.4	25316.7	22001.2	22047.5	13141.6	13562.9	14625.6	-
WAMW1658	126	101	144.151	C9H20O	4-Nonanol	Alcohol	5932-79-6	1088	-	0.087	-	70245.2	69008.7	76688.1	91367.5	98937.1	101055	75966.3	88226.5	73345.9	-
NMW0212	133	104	133.053	C8H7NO	2H-Indol-2-one, 1,3-dihydro-	Ketone	59-48-3	1477.81589479703	-	-	C12312	1.07832e+06	1.12992e+06	1.00693e+06	1.33734e+06	1.18754e+06	1.13485e+06	699875	788956	608157	ko00999,ko01100,ko01110
XMW3160	127	126	154.045	C8H10OS	1-Butanone, 1-(2-thienyl)-	Ketone	5333-83-5	1252	grilled, roasted, beefy, meaty	-	-	7415.83	6897.27	6090.87	5395.42	5417.72	5136.82	34709.3	42303.5	34964.4	-
XMW0636	85	57	268.069	C10H21I	Decane, 1-iodo-	Halogenated hydrocarbons	2050-77-3	1433	-	-	-	41155.3	39218.2	48060.4	45173.9	47765.5	42620.9	46187.6	55267.8	41184.3	-
KMW0737	108	109	208.146	C13H20O2	2-Cyclohexen-1-one, 4-(3-hydroxy-1-butenyl)-3,5,5-trimethyl-	Ketone	34318-21-3	1647	spicy	-	-	17105.9	24745.6	21676.1	29454	26993.9	23469.7	11677.7	14334.8	12659.4	-
NMW0022	79	107	122.073	C8H10O	Benzenemethanol, .alpha.-methyl-	Alcohol	98-85-1	1061.20597652081	fresh, sweet, gardenia, hyacinth	0.479	C07112	47113.9	52874.1	49278.2	44730.2	46069.6	42913.6	63020.1	42532.9	75365	-
D222	68	99	184.146	C11H20O2	Hexanoic acid, 3-methyl-2-butenyl ester	Ester	76649-22-4	1284	fruity, green, cheese	-	C13422	61868.8	26306.9	60315.6	26265.2	28983.7	27378.8	5622.16	5738.51	5597.57	-
XMW0646	109	165	224.141	C13H20O3	2-Benzofurancarboxylic acid, 2,4,5,6,7,7a-hexahydro-4,4,7a-trimethyl-, methyl ester, cis-	Ester	77383-92-7	1497	-	-	-	393634	410376	374245	512852	449688	426801	212119	241791	196256	-
QWMW0676	119	120	165.079	C9H11NO2	Benzoic acid, 2-amino-, ethyl ester	Ester	87-25-2	1416	sweet, fruity, green, orange, blossom, grape	-	-	0	0	0	0	0	0	7806.2	3432.66	10193.2	-
KMW0303*301	131	103	162.068	C10H10O2	2-Propenoic acid, 3-phenyl-, methyl ester	Ester	103-26-4	1389.34290447267	sweet, balsamic, strawberry, cherry, cinnamon	0.011	C06358	0	0	0	0	0	0	4363.09	3230.8	3905.23	-
YZMW0186	75	98	172.146	C10H20O2	Propanoic acid, heptyl ester	Ester	2216-81-1	1201	-	0.004	-	12510.6	12054.1	12920.8	380.044	1900.22	2307.38	2167.06	11528.4	11902.5	-
KMW0595*084	119	93	204.188	C15H24	1,3-Cyclohexadiene, 5-(1,5-dimethyl-4-hexenyl)-2-methyl-, [S-(R*,S*)]-	Terpenoids	495-60-3	1495	spice, fresh, sharp	-	C09750	818307	826663	764992	1.01297e+06	908168	912123	980.881	980.881	980.881	-
QWMW0445	71	70	173.178	C10H23NO	Hydroxylamine, O-decyl-	Amine	29812-79-1	1100	green	-	-	1.76386e+06	1.72382e+06	1.80174e+06	2.09374e+06	2.12511e+06	2.1937e+06	1.63096e+06	1.87987e+06	1.61708e+06	-
D314*067	109	82	226.193	C14H26O2	8-Dodecen-1-ol, acetate, (Z)-	Ester	28079-04-1	1605	-	-	-	18541.3	19440.4	23122.2	25883.9	28853.9	25715.1	12487.6	11874.9	10393.8	-
YZMW0080	137	165	180.115	C11H16O2	3-tert-Butyl-4-hydroxyanisole	Ether	121-00-6	1496	-	3	-	283674	297665	282044	344168	315151	305789	209073	243794	204412	-
XMW0539	152	137	152.084	C9H12O2	3,4-Dimethoxytoluene	Ether	494-99-5	1233	-	-	-	325581	333899	286817	484116	420646	405845	24905.3	27027.1	26363.6	-
XMW0097	41	93	190.172	C14H22	1,5-Cycloundecadiene, 8,8-dimethyl-9-methylene-	Hydrocarbons	62338-54-9	1374	-	-	-	0	0	0	0	0	0	3519.28	2394.78	4855.31	-
NMW0101	121	136	168.115	C10H16O2	Ascaridole	Terpenoids	512-85-6	1244	-	-	C09836	77390.6	81253.3	76418	91657	81739.1	82379.9	84987.1	99027.4	90749	-
QWMW1301	129	103	174.162	C10H22O2	Hexane, 1,1-diethoxy-	Ether	3658-93-3	1092	floral	-	-	12590.1	12207.3	11515.2	12587.9	2303.03	13093.5	16521.8	17441.7	16458.4	-
D270*113	89	71	158.131	C9H18O2	Propanoic acid, 2-methyl-, pentyl ester	Ester	2445-72-9	1057	fruity, apple, banana, apricot, buttery	0.043	-	215.552	215.552	215.552	215.552	215.552	1077.76	7717.46	7338.54	6159.34	-
XMW1464	92	91	164.12	C11H16O	Benzene, (butoxymethyl)-	Ether	588-67-0	1238	floral, rose	-	-	277554	286044	274674	314329	290029	286928	262560	308418	262058	-
XMW1087	99	71	158.058	C7H10O4	2(3H)-Furanone, 5-(acetyloxy)dihydro-5-methyl-	Ketone	57681-51-3	1246	-	-	-	0	0	0	0	0	0	143166	164620	117318	-
XMW0644	110	82	110.084	C6H10N2	1H-Imidazole, 2-propyl-	Heterocyclic compound	50995-95-4	1195	-	-	-	0	0	0	0	0	0	17223.7	20094.4	18248.6	-
XMW0223	139	67	139.063	C7H9NO2	1H-Pyrrole-2,5-dione, 3-ethyl-4-methyl-	Ketone	20189-42-8	1239	-	-	-	428916	446203	424659	488664	450217	444430	398626	417194	395194	-
NMW0259	69	126	126.032	C6H6O3	1,3,5-Benzenetriol	Phenol	108-73-6	1610	-	630	C02183	56922.9	60582.6	73958	74150.3	93844.1	91385.7	94718.6	94276	57697.2	ko01100
NMW0034*400	80	69	152.12	C10H16O	Fenchone	Terpenoids	1195-79-5	1096	herbal, cedar leaf, bitter, thuja, camphor, earthy, woody	2.3	C09859	235851	239089	238615	277809	255506	262912	248699	291014	257210	-
QWMW1136	39	53	140.03	C7H8OS	Phenol, 2-(methylthio)-	Phenol	1073-29-6	1166.20320855615	meaty, onion, garlic, sulfury, eggy	-	-	12870.9	11176.7	11849.8	2060.97	10787.2	10304.8	11931.7	11050.2	16881.9	-
QWMW1128	60	82	142.099	C8H14O2	Cyclohexaneacetic acid	Acid	5292-21-7	1236	sharp, acetic, fatty, cheese, musty, powdery, honey, caramel	19.1	-	380564	395374	380823	434537	405521	398653	352922	402744	343578	-
XMW0576	92	121	121.089	C8H11N	Benzeneethanamine	Amine	64-04-0	1102	ammoniacal, fishy	-	C05332	139290	140990	136813	163881	151617	153950	144917	163712	145380	ko00360,ko01100
YZMW0760	84	140	176.032	C6H8O6	Tricarballylic acid	Acid	99-14-9	1783	-	68	-	8889.81	9365.01	12219.7	17572.9	27867	25107.1	10432.6	11917	9243.72	-
XMW0890*228	108	58	126.104	C8H14O	1-Hepten-6-one, 2-methyl-	Ketone	10408-15-8	966	-	-	-	5.17972e+06	5.5388e+06	5.33458e+06	5.55168e+06	5.35126e+06	5.49447e+06	2.64659e+06	3.03717e+06	3.29127e+06	-
XMW3538	53	122	136.089	C9H12O	Phenol, 3-ethyl-5-methyl-	Phenol	698-71-5	1246	-	1	-	247447	256448	244044	252935	258523	256095	210986	212065	215982	-
XMW3420	155	113	240.038	C8H17I	Octane, 1-iodo-	Halogenated hydrocarbons	629-27-6	1238	-	0.0002	-	167941	175808	168815	199196	191383	188035	156834	177238	152818	-
WAMW0309	45	72	132.079	C6H12O3	1-Methoxy-2-propyl acetate	Ester	108-65-6	850	-	0.016	-	0	0	0	0	0	0	26571.8	26835.7	24581	-
QWMW1060	91	103	134.073	C9H10O	Benzeneacetaldehyde, .alpha.-methyl-	Aldehyde	93-53-8	1094	fresh, sharp, green, hyacinth, leafy, lilac	0.3	-	0	0	0	0	0	0	69242.3	79621.5	69951.1	-
QWMW0406	39	60	120.007	C4H8S2	1,2-Dithiane	Heterocyclic compound	505-20-4	1087	garlic, metallic	0.002	-	26513.1	26401.8	26199.1	28037.7	27963.6	26226.8	24244.4	28939.6	25290.4	-
D35	106	153	152.084	C9H12O2	2-Ethoxy-4-methylphenol	Phenol	2563-07-7	1240	vanilla, woody, spicy, guaiacol	-	-	113056	116873	109939	130627	117659	116445	117821	134790	119148	-
QWMW0387*306	123	122	164.131	C10H16N2	Pyrazine, 2-butyl-3,5-dimethyl-	Heterocyclic compound	50888-63-6	1254	fragrant	0.18	-	134433	143518	136646	159626	143208	141662	120601	135766	123624	-
QWMW0573*227	41	111	126.068	C7H10O2	2-Cyclopenten-1-one, 3-ethyl-2-hydroxy-	Ketone	21835-01-8	1103	strong, caramel	0.052	-	556874	566776	554023	601452	582714	581847	616693	701763	616523	-
YZMW0469	87	73	116.095	C5H12N2O	Urea, butyl-	Nitrogen compounds	592-31-4	1321	-	22	-	4866.04	3008.61	3938.83	3973.95	13619	7868.33	3776.24	4026.43	3373.45	-
GMW0236	93	43	136.052	C8H8O2	Ethanone, 1-(2-hydroxyphenyl)-	Ketone	118-93-4	1167	phenol, sweet, hawthorn, tobacco, honey, herbal	-	-	0	0	0	0	0	0	796301	910091	845684	-
KMW0368	156	53	156.025	C7H8O2S	Ethanethioic acid, S-(2-furanylmethyl) ester	Ester	13678-68-7	1172	sulfury, burnt, roasted, nutty, coffee	-	-	382257	314223	358034	372094	427978	432408	415134	480129	435077	-
XMW1256	121	119	192.151	C13H20O	2-Butanone, 4-(2,6,6-trimethyl-1,3-cyclohexadien-1-yl)-	Ketone	20483-36-7	1424	floral	-	-	0	0	0	0	0	0	5183.88	3476.38	6698.65	-
NMW0102	126	82	141.079	C7H11NO2	Guvacoline	Heterocyclic compound	495-19-2	1250	-	-	-	0	0	0	0	0	0	165862	182270	163690	-
XMW1341	160	115	160.035	C10H8S	Thiophene, 3-phenyl-	Heterocyclic compound	2404-87-7	1378	-	-	-	0	0	0	0	0	0	3237.93	1994.01	2852.94	-
YZMW0556	59	41	129.115	C7H15NO	Enanthamide	Amine	628-62-6	1238	-	1290	-	158670	171246	161587	192978	173427	172522	139353	160718	147246	-
KMW0095*005	98	42	98.073	C6H10O	2-Hexenal	Aldehyde	505-57-7	851	sweet, almond, fruity, green, leafy, apple, plum, vegetable	0.017	C08497	1.00487e+07	8.98299e+06	9.94699e+06	9.1038e+06	9.96346e+06	1.00797e+07	9.61485e+06	1.08204e+07	1.00375e+07	-
KMW0283	99	117	158.131	C9H18O2	Hexanoic acid, propyl ester	Ester	626-77-7	1093.97011739594	sweet, fruity, juicy, pineapple, green, tropical	-	-	432044	407286	433767	464751	425087	436281	360989	391769	348278	-
D685*255	108	109	136.1	C8H12N2	2-Methyl-3-propylpyrazine	Heterocyclic compound	15986-80-8	1091	-	0.06	-	249704	253575	248136	287419	263060	267751	226695	267757	225005	-
WAMW0651	109	124	124.052	C7H8O2	Mequinol	Alcohol	150-76-5	1240	phenol	-	D04926	907694	953462	903725	1.07762e+06	957833	956360	853208	954998	859812	-
KMW0234*016	119	134	134.11	C10H14	p-Cymene	Terpenoids	99-87-6	1025.98719316969	gasoline, citrus	0.0114	C06575	33390.7	28877.6	30380.2	37175	33303.2	34509.8	44034.8	33502.3	34784.9	ko01100
NMW0347	69	41	250.193	C16H26O2	2,6,10-Dodecatrienoic acid, 3,7,11-trimethyl-, methyl ester, (E,E)-	Ester	3675-00-1	1789	-	-	-	9570.87	16978.3	10591.7	21633.8	30157.3	25428.1	15931.2	14103.2	12052.7	-
YZMW0056	99	70	99.105	C6H13N	Hexamethylenimine	Amine	111-49-9	864	-	46.9	-	796227	712600	791658	722965	833762	802848	753038	843780	786484	-
D311	81	109	152.12	C10H16O	3-p-Menthen-7-al	Aldehyde	27841-22-1	1169	-	-	-	438051	373973	425730	420019	454013	466702	473586	525868	521936	-
YZMW0723	53	81	140.047	C7H8O3	2-Furanpropionic acid	Acid	935-13-7	1158	-	15.6	-	175164	151886	167195	181672	191462	190175	182431	194463	192126	-
XMW3471	42	55	117.079	C5H11NO2	5-Aminovaleric acid	Acid	660-88-8	1249	-	-	C00431	189105	197253	189084	213574	200609	197645	173379	197809	171365	ko00310,ko00330,ko00470,ko01100
QWMW1221	60	61	104.066	C5H12S	2-Butanethiol, 3-methyl-	Alcohol	2084-18-6	773	repulsive, beefy, meaty	0.0002	-	30944.1	29160.9	30663.8	31636.8	29571.2	32626.9	36418.2	37462.6	37272.1	-
GMW0300	123	45	124.035	C7H8S	Benzenethiol, 2-methyl-	Alcohol	137-06-4	1100	meaty, sulfury, onion, garlic, eggy, rubbery	-	-	0	0	0	0	0	0	164452	191592	165388	-
D1625*296	73	111	158.167	C10H22O	3-Octanol, 3,7-dimethyl-	Alcohol	78-69-3	1100	lilac, oily, lily, tea, floral, bois de rose, woody	-	-	233631	236950	234360	245150	225638	231021	173825	182599	163944	-
KMW0296	93	121	136.125	C10H16	Cyclohexene, 1-methyl-4-(1-methylethylidene)-	Terpenoids	586-62-9	1090.66168623266	pine, plastic	0.2	C06075	463584	467185	463107	547355	505819	519670	473862	563330	494833	-
D407	68	69	154.136	C10H18O	7-Octen-4-ol, 2-methyl-6-methylene-, (S)-	Terpenoids	35628-05-8	1097	-	-	-	315955	321966	316567	356399	336567	338478	252190	349411	236990	-
XMW0791	153	77	153.043	C7H7NO3	Phenol, 4-methyl-2-nitro-	Phenol	119-33-5	1250	-	0.8	-	130544	135215	129039	148200	137757	135044	129874	145561	128723	-
KMW0312	81	69	150.104	C10H14O	Furan, 3-(4-methyl-3-pentenyl)-	Terpenoids	539-52-6	1101	woody	-	-	409421	418284	412576	472506	433253	444592	367525	392713	352677	-
WAMW2192	67	81	152.12	C10H16O	Pulegone	Terpenoids	89-82-7	1244.49244060475	pepperminty, camphor, fresh, herbal, buchu	0.13	C09893	203971	218783	202613	243205	220054	215334	188050	220358	183070	ko00902,ko01110
XMW0523*019	92	65	92.037	C5H4N2	1H-Pyrrole-2-carbonitrile	Heterocyclic compound	9513-94-4	1161	-	-	-	166252	108664	154686	170854	189779	189618	217695	241340	228608	-
D313	82	73	172.146	C10H20O2	3-Hexene, 1-(1-ethoxyethoxy)-, (Z)-	Aldehyde	28069-74-1	1095	green, violet, natural, green, leafy, mushroom, earthy	-	-	1.20681e+06	1.22632e+06	1.20835e+06	1.38276e+06	1.27586e+06	1.30074e+06	1.01181e+06	1.10493e+06	951351	-
D188	80	123	123.043	C5H5N3O	Pyrazinamide	Heterocyclic compound	98-96-4	1250	-	-	C01956	302644	316313	299020	359035	321481	317944	287192	331952	290240	-
NMW0031	141	84	141.115	C8H15NO	Hygrine	Heterocyclic compound	496-49-1	1092	-	-	C06179	14049.6	16465.8	19211.6	21354.1	21793.4	21336	15873.3	17062.9	15069.6	ko00960,ko01100
WAMW2101	95	66	125.999	C2H6O4S	Sulfuric acid, dimethyl ester	Ester	77-78-1	853	-	-	C19177	65722.6	63560.7	62954.1	68885.3	69441.1	70035	15224.9	16958.8	15602	-
XMW0015*217	91	119	120.058	C8H8O	Benzaldehyde, 4-methyl-	Aldehyde	104-87-0	1084.21052631579	fruity, cherry, deep, phenol	-	C06758	92159.7	18431.9	92699.7	18431.9	18431.9	18431.9	12283.8	11245.6	11513.9	ko01100
YZMW0143	82	96	127.1	C7H13NO	3-Quinuclidinol	Alcohol	1619-34-7	1157	-	380	-	774897	623187	720052	753751	830962	843924	873951	1.01855e+06	929534	-
NMW0767	114	99	114.05	C6H10S	Diallyl sulfide	Sulfur compounds	592-88-1	860.177404295051	sulfury, onion, garlic, horseradish, metallic	0.1	C08370	1.83688e+06	1.55385e+06	1.68332e+06	1.69484e+06	1.72064e+06	1.74743e+06	1.91591e+06	2.6254e+06	2.15901e+06	-
KMW0673*380	119	41	222.198	C15H26O	.alpha.-Cadinol	Terpenoids	481-34-5	1653	herbal, woody	-	-	0	0	0	0	0	0	9473.47	11805.1	7345.29	-
WAMW1345	151	107	166.136	C11H18O	1-Cyclohexene-1-acetaldehyde, 2,6,6-trimethyl-	Aldehyde	472-66-2	1254	camphor, cool, woody, medicinal, oily, berry, orris, soapy	-	-	0	0	0	0	0	0	14361.5	14006.3	11407.7	-
WAMW1665	95	67	152.12	C10H16O	Cyclohexanone, 2-methyl-5-(1-methylethenyl)-, trans-	Terpenoids	5948-04-9	1201	warm, herbal	-	-	0	0	0	0	0	0	372187	518375	452850	-
D401	97	69	154.136	C10H18O	2-Isopropyl-5-methylhex-2-enal	Aldehyde	35158-25-9	1106	herbal, lavender, woody, green, blueberry, tomato	-	-	595667	606117	601779	683511	632542	644187	520633	572700	506518	-
NMW0035	120	121	121.089	C8H11N	Benzenamine, N,N-dimethyl-	Amine	121-69-7	1101	-	0.012	C02846	9210.81	11422.9	11114.1	11705.6	11594	11960.2	10791.1	11808	10371.4	-
D197	95	109	152.12	C10H16O	3-Oxatricyclo[4.1.1.0(2,4)]octane, 2,7,7-trimethyl-	Terpenoids	1686-14-2	1103.10160427807	green	-	C02759	0	0	0	0	0	0	1.26651e+06	1.41676e+06	1.21814e+06	-
QWMW1287	94	67	140.12	C9H16O	Non-8-enal	Aldehyde	39770-04-2	1094	smoky, plastic	0.0002	-	183557	917786	183557	1.03593e+06	952557	975062	790439	877739	762207	-
KMW0282	98	41	142.136	C9H18O	Nonanal	Aldehyde	124-19-6	1105.02673796791	aldehyde, citrus, orange peel	0.001	-	49582.8	56310.4	53117.4	58452.4	54546.5	94384.6	236049	265943	229843	-
WAMW0407	70	56	144.115	C8H16O2	Formic acid, heptyl ester	Ester	112-23-2	1039	green, waxy, floral, herbal, plum, apple, cucumber	-	-	35959.3	39947.7	35863.2	29376.9	32388	31270.2	23721	22440.8	22235.5	-
XMW0495	54	82	112.052	C6H8O2	Dehydromevalonic lactone	Ester	2381-87-5	1169	-	-	-	436831	362979	409909	439482	472461	478129	464982	518162	491118	-
XMW0494	53	123	138.068	C8H10O2	Benzene, 1,4-dimethoxy-	Ether	150-78-7	1169	sweet, green, new-mown hay, fennel	-	-	139978	128373	134308	136218	160808	160431	171634	185774	180156	-
QWMW0696	83	100	156.115	C9H16O2	Butyl angelate	Ester	7785-64-0	1091	sweet, herbal, fruity, floral, winey, caramel, chamomile	0.013	-	1.76934e+06	1.80619e+06	1.77474e+06	2.04973e+06	1.89138e+06	1.9255e+06	1.44809e+06	1.59808e+06	1.41838e+06	-
KMW0548*108	204	189	204.188	C15H24	1H-Cycloprop[e]azulene, 1a,2,3,4,4a,5,6,7b-octahydro-1,1,4,7-tetramethyl-, [1aR-(1a.alpha.,4.alpha.,4a.beta.,7b.alpha.)]-	Terpenoids	489-40-7	1409	woody, balsamic	-	-	1604.43	2186.07	2298.21	2516.9	2837.71	2635.33	1834.58	2132.38	1714.71	-
NMW0036	111	56	111.068	C6H9NO	2-Pyrrolidinone, 1-ethenyl-	Ketone	88-12-0	1102	-	-	C19548	82443.6	84445	84561.4	96113.3	87904.8	89755	77988	86950.1	75820.8	-
WMW0149	95	150	222.198	C15H26O	Cedrol	Terpenoids	77-53-2	1600	cedarwood, woody, dry, sweet	0.0005	C09631	7782.03	7873.34	7145.17	9699.35	9111.09	9173.9	6422.81	5834.47	7926.27	-
XMW0502*041	57	71	184.219	C13H28	Undecane, 3,8-dimethyl-	Hydrocarbons	17301-30-3	1228	-	-	-	302419	300819	307798	357467	359512	368243	45636.7	47020.9	44585.4	-
WMW0115	100	99	128.059	C5H8N2O2	5-Ethylhydantoin	Nitrogen compounds	15414-82-1	1451	-	-	-	5518.04	4230.44	6117.3	5849.33	6233.43	7002.1	4392.96	5953.92	4999.57	-
KMW0441	65	91	164.084	C10H12O2	Benzeneacetic acid, ethyl ester	Ester	101-97-3	1247	minty	0.1	-	65265.5	68697.1	64675.6	79617.5	67516.9	68925.6	63836.8	74582.3	64006.4	-
NMW0076	139	42	139.1	C8H13NO	Tropinone	Ketone	532-24-1	1198	-	-	C00783	21107.4	21267.1	20738.6	22661.9	21875	24788.9	26671.7	39895	32908.4	ko00960,ko01100,ko01110
XMW2714	122	41	164.084	C10H12O2	n-Propyl benzoate	Ester	2315-68-6	1249	balsamic, nutty	-	-	103801	109021	104374	120197	107212	108462	99049.7	112298	96399.5	-
KMW0366*313	67	82	170.131	C10H18O2	Butanoic acid, 3-hexenyl ester, (Z)-	Ester	16491-36-4	1187	fresh, green, apple, fruity, wine, metallic, buttery	20	-	174172	171742	181612	140777	169291	163984	171754	235929	203763	-
KMW0413*279	54	82	150.104	C10H14O	(-)-Carvone	Terpenoids	6485-40-1	1249.94606256742	sweet, spearmint, herbal, minty	0.085	C01767	268436	276378	265696	313098	279715	278032	264237	298252	255713	ko00902
YZMW0282	124	43	166.111	C9H14N2O	Pyrazine, 2-methoxy-5-(2-methylpropyl)-	Heterocyclic compound	36330-05-9	1240	-	0.01	-	147692	153496	146351	157444	148751	148362	141638	167380	147498	-
YZMW0169	73	58	144.151	C9H20O	2-Heptanol, 5-ethyl-	Alcohol	19780-40-6	1062	-	0.048	-	6140.12	4896.57	5516.92	5778.1	3943.14	5360.59	4527.44	3258.32	4057.47	-
NMW0074*039	79	91	152.12	C10H16O	Bicyclo[3.1.1]hept-2-ene-2-methanol, 6,6-dimethyl-	Terpenoids	515-00-4	1195	woody, minty	0.007	C11938	40880.3	42597	42700.5	36823	42285.5	40663.8	40033.2	52947.1	45137.8	-
WMW0144	125	55	238.266	C17H34	1-Heptadecene	Hydrocarbons	6765-39-5	1692	-	8	-	9627.22	9600.34	10868.2	13358.1	17453.8	13701.5	9559.92	10189.6	8399.83	-
NMW0281	133	105	190.099	C12H14O2	3-Butylisobenzofuran-1(3H)-one	Ketone	6066-49-5	1656	herbal, phenol, celery	0.01	C17854	12976.1	16310	15621.4	21111	17400.9	14122	12931.1	11116.5	8442.44	-
WMW0127	95	81	128.12	C8H16O	3-Octen-1-ol, (Z)-	Alcohol	20125-84-2	1055	fresh, fatty, grassy, melon, green, cortex, herbal, earthy, fusel, spicy	-	-	0	0	0	0	0	0	18794.6	7019.17	8150.47	-
WAMW0698	124	109	124.089	C8H12O	6-Methyl-3,5-heptadiene-2-one	Ketone	1604-28-0	1107	-	0.1	-	1.52702e+06	1.27881e+06	1.52696e+06	1.7751e+06	1.61675e+06	1.63489e+06	1.27874e+06	1.49723e+06	1.25313e+06	-
XMW0724	79	95	162.141	C12H18	Albene	Hydrocarbons	38451-64-8	1159	-	-	-	0	0	0	0	0	0	124709	107282	124370	-
KMW0571	56	41	228.209	C14H28O2	Butyl caprate	Ester	30673-36-0	1590	whiskey	-	-	87630.2	85149.5	100620	101845	123407	119491	83351.5	84844	73140.1	-
NMW0063	59	87	87.032	C3H5NO2	Oxazolidin-2-one	Ketone	497-25-6	1164	-	-	C06695	982587	1.06596e+06	940858	1.54405e+06	1.32007e+06	1.27616e+06	1.18447e+06	1.15986e+06	1.15523e+06	-
YZMW0062	43	45	150.089	C6H14O4	Triethylene glycol	Alcohol	112-27-6	1160	-	700	-	177219	1.38133e+06	192375	1.77509e+06	250870	236767	279174	293316	269621	-
XMW2452	81	82	147.068	C9H9NO	1H-Pyrrole, 1-(2-furanylmethyl)-	Heterocyclic compound	1438-94-4	1187	plastic, green, waxy, fruity, coffee, vegetable	0.1	-	66918.4	58291.4	67134.7	67902.7	70044.7	67396.2	73955.6	94713	77337.8	-
D416*336	98	81	182.094	C10H14O3	Furfuryl pentanoate	Ester	36701-01-6	1232	sweet, fruity, pineapple, apple, tropical, cheese	-	-	312580	327371	310825	321111	288749	326586	278073	325211	217200	-
QWMW0092	137	109	152.12	C10H16O	Dill ether	Terpenoids	74410-10-9	1186	dill	-	-	11213.5	11932.3	12297	14083.6	15128.1	15274.4	13505.4	13032.5	14335.6	-
D432	110	67	226.193	C14H26O2	8-Dodecen-1-ol, acetate, (E)-	Ester	38363-29-0	1602	-	-	-	6256.8	7159.91	8196.75	10370.8	9922.99	11401	10048.8	9540.69	10210.2	-
WAMW1895*260	81	41	138.104	C9H14O	2,4-Nonadienal	Aldehyde	6750-03-4	1214	fatty, green, cucumber	5e-05	-	0	0	0	0	0	0	25869.7	22153.1	16210.1	-
WAMW1792	70	87	130.099	C7H14O2	2-Pentanol, acetate	Ester	626-38-0	849	herbal, weedy, musty, green, vegetable, nut skin, beany, ketonic, animalic	0.015	-	425971	371800	419522	396034	433560	417731	419358	466042	433215	-
XMW0718	129	59	160.074	C7H12O4	Butanedioic acid, methyl-, dimethyl ester	Ester	1604-11-1	1059	-	-	-	0	0	0	0	0	0	205201	214370	203788	-
XMW0441	78	103	102.994	C2H2ClN3	1H-1,2,4-Triazole, 3-chloro-	Heterocyclic compound	6818-99-1	1237	-	-	-	200052	203061	192192	210607	204201	201646	191071	195073	188875	-
KMW0637	99	71	184.146	C11H20O2	2H-Pyran-2-one, 6-hexyltetrahydro-	Ester	710-04-3	1609	creamy, fatty, coconut, fruity, peach, waxy	19	-	120856	115101	183143	172016	215045	209356	138359	144921	120724	-
XMW0638*115	43	71	142.099	C8H14O2	2,3'-Bifuran, octahydro-	Heterocyclic compound	73373-15-6	1232	-	-	-	21829.9	25191.5	21729	40979.6	34273.7	39863.3	161363	183351	159808	-
XMW0933*348	119	109	194.131	C12H18O2	Bicyclo[3.1.1]hept-2-en-6-ol, 2,7,7-trimethyl-, acetate, [1S-(1.alpha.,5.alpha.,6.beta.)]-	Ester	50764-55-1	1239	-	-	-	85447.2	95065.6	86875.6	99808.8	85573.8	85508.7	68679.1	85339.5	84516.2	-
XMW0246	69	109	168.115	C10H16O2	Oxiranecarboxaldehyde, 3-methyl-3-(4-methyl-3-pentenyl)-	Aldehyde	16996-12-6	1234	-	-	-	606549	652356	616880	550252	651906	646646	595696	650817	646212	-
XMW1131	126	67	154.063	C8H10O3	2,5-Furandione, 3-methyl-4-propyl-	Ketone	16493-20-2	1219	-	-	-	0	0	0	0	0	0	8262.61	11954.8	10322	-
XMW0909	107	79	150.104	C10H14O	2,6,6-Trimethylbicyclo[3.2.0]hept-2-en-7-one	Ketone	4613-37-0	1108	-	-	-	176635	180019	177307	223527	185647	206986	168437	193440	165841	-
w05	69	84	220.183	C15H24O	2,6,10-Dodecatrienal, 3,7,11-trimethyl-	Terpenoids	19317-11-4	1702	floral, minty	-	C03461	29241.3	28234.9	30880.3	39340.1	56858.9	46065.2	32420.1	31266.1	28002.3	ko00900,ko00909,ko01110
WAMW0513	112	82	112.027	C4H4N2O2	Maleic hydrazide	Nitrogen compounds	123-33-1	1704	-	-	C18474	11502.6	12527.7	13543	18762.7	24116.2	19896.6	11665.7	12128.1	8752.18	-
WAMW0654	109	78	138.068	C8H10O2	Benzene, 1,3-dimethoxy-	Ether	151-10-0	1168	acid, fruity, nutmeg, neroli	0.0214	-	155690	124812	138932	131744	109588	126455	124388	137336	133928	-
KMW0674	57	41	184.183	C12H24O	trans-2-Dodecen-1-ol	Alcohol	69064-37-5	1478	oily, fatty	-	-	86436.2	88806.5	110716	103005	107085	107027	141283	154643	134403	-
GMW0204	107	126	154.099	C9H14O2	2-Octynoic acid, methyl ester	Ester	111-12-6	1202	green, leafy, waxy, violet, cucumber	0.025	-	0	0	0	0	0	0	3344.14	21985	19406.2	-
KMW0427	116	55	176.087	C8H16O2S	3-Mercaptohexyl acetate	Ester	136954-20-6	1248	sulfury, grapefruit, fruity	2e-05	-	11336.1	11298.6	10889.9	11754.1	12462.2	12544.3	10059.7	11492.8	10647.4	-
XMW3740	39	109	164.131	C10H16N2	2-Isoamyl-6-methylpyrazine	Heterocyclic compound	91010-41-2	1249	-	9	-	34017.7	35946	33034.1	40809.2	35916.4	35720.5	32630.9	37023.6	33257.8	-
QWM0006	142	71	142.136	C9H18O	2-Nonanone	Ketone	821-55-6	1091.462113127	fruity, floral, fatty	0.13	-	146731	151536	143207	157501	147266	148515	147742	171323	145696	-
XMW0213	70	99	186.162	C11H22O2	Isopentyl hexanoate	Ester	2198-61-0	1250	fruity, banana, apple, pineapple, green	0.32	-	315879	327214	316773	345419	334127	341310	365283	413009	364071	-
D179	45	60	88.016	C3H4O3	Propanoic acid, 2-oxo-	Acid	127-17-3	1249	sharp, sour, acetic, caramel	176	C00022	71910.8	74457.4	70760.4	83738.8	75656.3	75847.9	72963.6	83082.6	71430.5	ko00010,ko00020,ko00030,ko00040,ko00053,ko00250,ko00260,ko00261,ko00270,ko00290,ko00330,ko00350,ko00360,ko00430,ko00440,ko00470,ko00620,ko00630,ko00650,ko00660,ko00710,ko00730,ko00760,ko00770,ko00785,ko00900,ko01100,ko01110,ko01200,ko01210,ko01230,ko01240
XMW0248	150	82	150.104	C10H14O	2-Cyclohexen-1-one, 3-methyl-6-(1-methylethenyl)-, (S)-	Terpenoids	16750-82-6	1250	-	-	C02289	4874.6	5825.34	4851.61	5279.08	7348.78	6177.46	11263	10779.8	11108.3	-
WAMW0315*172	93	66	93.058	C6H7N	Pyridine, 4-methyl-	Heterocyclic compound	108-89-4	864	green	-	-	8773.12	8105.16	9234.84	8064.89	8708.94	9379.37	10241.5	11180.2	10094.3	-
QWMW0764	68	67	172.11	C9H16O3	cis-3-Hexenyllactate	Acid	61931-81-5	1187	fresh, green, leafy, green, waxy, tropical	-	-	829004	822627	879407	651807	798761	787535	750348	1.08879e+06	942545	-
KMW0396*314	55	125	170.131	C10H18O2	2-Octenoic acid, ethyl ester	Ester	2351-90-8	1243	fruity, green, pineapple, pear skin, waxy, juicy	-	-	551580	568788	544085	654623	444307	467316	527220	609353	527958	-
WAMW2242*193	106	107	107.073	C7H9N	o-Toluidine	Amine	95-53-4	1053	-	0.11	C14403	0	0	0	0	0	0	10781.3	9403.68	15751.2	-
XMW3436	42	39	144.079	C7H12O3	2-Furanmethanol, tetrahydro-, acetate	Ester	637-64-9	1098	fruity, ethereal, rummy, brown, cooked, cognac, tequila, caramel, nutty	-	-	98157.7	98913.4	97353	104680	103956	100805	135530	144342	135269	-
KMW0096	87	60	102.068	C5H10O2	Butanoic acid, 3-methyl-	Acid	503-74-2	850.497394599716	sweaty, acid, rancid	0.06	C08262	33402.5	28459.4	32109.7	29050.1	31345.5	35274.2	34546.2	40735.3	33773.1	ko01110
D191	110	95	166.099	C10H14O2	2-Hexanoylfuran	Heterocyclic compound	14360-50-0	1239	sweet, fruity, ketonic, green, apricot, peach	-	C02088	4.14099e+06	4.303e+06	4.11115e+06	4.70661e+06	4.23145e+06	4.20921e+06	3.86182e+06	4.48059e+06	3.80608e+06	-
GMW0158	111	41	154.136	C10H18O	3-Decen-2-one	Ketone	10519-33-2	1233	fatty, green, fruity, apple, earthy, jasmin	-	-	1.38219e+06	1.4319e+06	1.36599e+06	1.60635e+06	1.45282e+06	1.44553e+06	1.2628e+06	1.46122e+06	1.14261e+06	-
D98	109	124	124.035	C7H8S	Benzene, (methylthio)-	Ether	100-68-5	1106	toluene, solvent, spicy, woody, sawdust	-	-	592686	607774	590634	689701	629859	643181	539343	624457	535446	-
WMW0014	69	55	152.12	C10H16O	Bicyclo[3.1.1]heptan-3-one, 2,6,6-trimethyl-, (1.alpha.,2.alpha.,5.alpha.)-	Terpenoids	547-60-4	1160	spicy	-	-	1.09503e+06	955070	1.04512e+06	1.33091e+06	1.38174e+06	1.37272e+06	1.25451e+06	1.31123e+06	1.29545e+06	-
XMW0663	96	109	152.131	C9H16N2	3,5-Dimethyl-1-butylpyrazole	Heterocyclic compound	2655-37-0	1173	-	-	-	4.4121e+06	3.40069e+06	4.09757e+06	4.23334e+06	4.70119e+06	4.81857e+06	4.55447e+06	5.32109e+06	4.8279e+06	-
XMW3294	77	51	136.052	C8H8O2	Ethanone, 2-hydroxy-1-phenyl-	Ketone	582-24-1	1157	-	-	C07189	74585.9	75958.3	68286.9	88980.1	41795.3	76709.4	10445.3	47226.1	54502.3	-
D259*254	51	93	136.089	C9H12O	Phenol, 2,3,6-trimethyl-	Phenol	2416-94-6	1240	-	-	-	91270	96849.6	90458.4	109529	97953.7	97465.3	87563.5	99441.1	84981.9	-
XMW0294	41	55	168.151	C11H20O	10-Undecenal	Aldehyde	112-45-8	1297	waxy, aldehydic, rose, mandarin, citrus, soapy, fatty	0.0035	-	31264.1	35384.2	12971.4	37650.1	17322.4	16997.1	32746.3	36680.2	11207.4	-
XMW2311	94	150	150.104	C10H14O	Benzene, butoxy-	Ether	1126-79-0	1169	anisic, licorice	-	-	0	0	0	0	0	0	728953	852739	779812	-
KMW0699	254	99	254.297	C18H38	Octadecane	Hydrocarbons	593-45-3	1799.12280701754	alkane	0.02	-	5120.31	4901.57	8867.89	12315.7	18241.9	15717.1	7221.72	6771.35	5752.17	-
XMW0443*038	55	85	170.131	C10H18O2	(E)-2,6-Dimethylocta-3,7-diene-2,6-diol	Alcohol	51276-34-7	1191	-	-	-	123939	117471	126797	148334	166586	182264	146548	164071	126414	-
KMW0362	95	110	154.136	C10H18O	Isoborneol	Terpenoids	124-76-5	1157	balsamic, camphor, herbal, woody	0.0085	-	3.16359e+06	2.41557e+06	2.93244e+06	3.06083e+06	3.39247e+06	3.48286e+06	3.20245e+06	3.68282e+06	3.3848e+06	-
KMW0504	65	91	134.073	C9H10O	Benzene, 1-ethenyl-4-methoxy-	Ether	637-69-4	1156	sweet	-	-	127008	98680.3	109459	116970	133068	139928	142960	158901	142545	-
KMW0435	83	70	154.136	C10H18O	2-Decenal, (Z)-	Aldehyde	2497-25-8	1252	tallow	0.05	-	875278	914458	871992	1.00049e+06	922824	920653	916191	964530	921552	-
XMW1138	69	41	154.136	C10H18O	6-Octen-1-ol, 7-methyl-3-methylene-	Terpenoids	13066-51-8	1195	-	-	-	0	0	0	0	0	0	1.25816e+06	1.64363e+06	1.50717e+06	-
KMW0381	56	99	172.146	C10H20O2	Hexanoic acid, butyl ester	Ester	626-82-4	1189.39232409382	fruity, pineapple, berry, apple, juicy, green, winey, waxy, cognac, soapy	0.7	-	0	0	0	0	0	0	201701	227152	174351	-
GMW0152	78	77	134.073	C9H10O	Benzenepropanal	Aldehyde	104-53-0	1163	fresh, cortex, green, leafy, foliage, balsamic, storax	0.12	-	42053.8	37090.1	40285.7	45412.4	45954.6	43691.3	8890.46	52591.5	50800.6	-
KMW0429*337	95	121	182.131	C11H18O2	Isobornyl formate	Ester	1200-67-5	1233	camphor, musty, medicinal, woody	-	-	2.93155e+06	3.07285e+06	2.91808e+06	3.43316e+06	3.10063e+06	3.06488e+06	2.85691e+06	3.292e+06	2.84055e+06	-
KMW0053	80	91	108.094	C8H12	Fucoserratene	Hydrocarbons	33580-05-1	865	green, plastic	-	-	35232.7	33328.7	36570.2	33267.5	34423.4	35753.2	29177.3	35621	32312.1	-
XMW0513*073	79	95	292.24	C19H32O2	9,12,15-Octadecatrienoic acid, methyl ester, (Z,Z,Z)-	Ester	301-00-8	2099	-	0.45	-	0	0	0	0	0	0	1399.95	972.445	1475.16	-
WAMW1675	90	57	90.025	C2H6N2S	Thiourea, methyl-	Nitrogen compounds	598-52-7	1244	-	6.3	-	9753.99	9821.19	9190.64	11799.2	9368.49	9644.59	9900.36	11590.8	10657.1	-
XMW0935	150	135	150.104	C10H14O	(E)-2,6-Dimethylocta-2,5,7-trien-4-one	Terpenoids	33746-72-4	1239	-	-	-	0	0	0	0	0	0	13595.7	13771.8	12513.3	-
XMW1215	44	59	102.043	C3H6N2O2	Acetamide, N-(aminocarbonyl)-	Amine	591-07-1	1240	-	-	-	96149.9	97834.9	116772	135587	123255	121225	111908	123499	108436	-
QWMW0777	99	70	144.115	C8H16O2	Pentanoic acid, 3-methyl-, ethyl ester	Ester	5870-68-8	960	fruity, pineapple	8e-06	-	35049	33385.1	34627.4	31207.4	34900.3	35646.2	44189.9	46513.8	45876.6	-
XMW0162	100	85	142.063	C7H10O3	3-Penten-2-one, 4-(acetyloxy)-, (Z)-	Ketone	38365-58-1	1087	-	-	-	0	0	0	0	0	0	66433.5	75352.2	64296.5	-
KMW0432*283	84	69	152.12	C10H16O	Neral	Terpenoids	106-26-3	1240	sweet, citral, lemon, peel	1	C09847	8.60546e+06	9.00569e+06	8.57225e+06	8.94729e+06	9.11087e+06	9.02553e+06	8.21931e+06	9.62432e+06	8.00647e+06	ko01110
KMW0070*006	91	106	106.078	C8H10	Benzene, 1,3-dimethyl-	Aromatics	108-38-3	870.582662245381	plastic	1	C07208	8495.99	9856.45	8953.28	13680.8	9117.61	8567.2	11232.7	12104.8	11129.9	ko01100
KMW0577	97	68	168.115	C10H16O2	2H-Pyran-2-one, 5,6-dihydro-6-pentyl-	Ketone	54814-64-1	1501	peach	1.1	-	0	0	0	0	0	0	11249.6	14679.2	9841.45	-
KMW0058*035	68	59	170.131	C10H18O2	2H-Pyran-3-ol, 6-ethenyltetrahydro-2,2,6-trimethyl-	Alcohol	14049-11-7	1173	floral, honey	3	-	949004	874968	892494	1.20192e+06	1.17961e+06	1.1801e+06	1.03939e+06	1.11994e+06	1.00969e+06	-
XMW0158	113	99	254.297	C18H38	Pentadecane, 2,6,10-trimethyl-	Terpenoids	3892-00-0	1633	-	-	-	11709.6	10198.7	13511.2	19872.5	17636.6	15730.4	12988.5	15229.8	11254.6	-
QWMW0973	51	79	136.089	C9H12O	Benzenemethanol, .alpha.-ethyl-	Alcohol	93-54-9	1156	sweet, floral, balsamic	-	-	51266.3	45450.3	46616.2	48823	54235.2	55899.7	8879.95	59519.3	54371.5	-
KMW0729	97	126	126.032	C6H6O3	5-Hydroxymethylfurfural	Aldehyde	67-47-0	1232	fatty, buttery, musty, waxy, caramel	1000	C11101	569050	592944	570473	589743	599036	599274	549012	636735	543797	-
YZMW0241	56	55	129.079	C6H11NO2	L-Pipecolinic acid	Acid	3105-95-1	1253	-	3230	C00408	1.9891e+06	2.04768e+06	1.9822e+06	1.98541e+06	1.91214e+06	2.00944e+06	2.32931e+06	2.65691e+06	2.29157e+06	ko00310,ko00960,ko01100,ko01110
KMW0489	68	79	150.104	C10H14O	1-Cyclohexene-1-carboxaldehyde, 4-(1-methylethenyl)-, (S)-	Aldehyde	18031-40-8	1243	fresh, green, oily, grassy, fatty, minty, cherry	0.03	-	229515	248848	226383	279468	251239	248966	229429	268597	228686	-
XMW2654	110	112	111.068	C6H9NO	Oxazole, trimethyl-	Heterocyclic compound	20662-84-4	852	nutty, nut skin, roasted, wasabi, shellfish, mustard, vegetable	0.005	-	401592	359892	399963	366239	399006	382383	381069	402893	396094	-
XMW0962*110	91	108	192.115	C12H16O2	Butanoic acid, 2-methyl-, phenylmethyl ester	Ester	56423-40-6	1392	-	-	-	1268.06	1268.06	7242.64	1268.06	8381.39	6428.34	0	0	0	-
QWMW0413	65	93	135.105	C9H13N	Pyridine, 2-butyl-	Heterocyclic compound	5058-19-5	1202	green, sweet	-	-	109253	109544	114040	74525.1	107660	104607	98656.9	136677	103346	-
GMW0066	135	123	152.047	C8H8O3	Benzoic acid, 2-methoxy-	Acid	579-75-9	1482.86693318104	-	10	-	761334	793090	686092	961421	813240	880590	311425	362708	289732	-
KMW0276	56	55	130.136	C8H18O	1-Octanol	Alcohol	111-87-5	1069.76369495166	intense citrus, rose	0.022	C00756	0	0	0	0	0	0	1114.66	20458.1	1114.66	-
XMW0142*056	161	105	204.188	C15H24	3a,7-Methano-3aH-cyclopentacyclooctene, 1,4,5,6,7,8,9,9a-octahydro-1,1,7-trimethyl-, [3aR-(3a.alpha.,7.alpha.,9a.beta.)]-	Terpenoids	469-92-1	1440	-	-	-	5290.62	5106.93	5512.74	5911.01	6045.9	5597.78	11284.9	7085.54	15617.2	-
D332	108	67	137.12	C9H15N	2-Nonenenitrile	Nitrogen compounds	29127-83-1	1194	green, fatty, orris	-	-	0	0	0	0	0	0	19584.8	28225.1	23185.1	-
KMW0552	123	204	204.188	C15H24	(-)-.beta.-Bourbonene	Terpenoids	5208-59-3	1384	herbal, woody, floral, balsamic	-	-	0	0	0	0	0	0	1472.93	294.587	294.587	-
WMW0185	104	78	104.063	C8H8	1,3,5,7-Cyclooctatetraene	Hydrocarbons	629-20-9	850	-	-	-	0	0	0	0	0	0	2748.26	2096.11	2573.64	-
D82	137	67	182.131	C11H18O2	2-Nonynoic acid, ethyl ester	Ester	10031-92-2	1373	violet, leafy, green, cucumber, floral	-	-	0	0	0	0	0	0	1051.51	210.302	210.302	-
YZMW0652	91	65	138.05	C8H10S	Benzyl methyl sulfide	Ether	766-92-7	1180	-	0.177	-	26297.4	26959.3	26635.6	28443.7	26713.1	26809.8	35137.6	37739.3	34810.2	-
XMW0079*132	166	151	166.063	C9H10O3	Ethanone, 1-(2-hydroxy-5-methoxyphenyl)-	Ketone	705-15-7	1442	-	-	-	17068.3	19346.6	14798.4	22365.2	21586.7	20421.9	5693.66	6314.09	5698.07	-
KMW0538	69	136	210.162	C13H22O2	Isobornyl propionate	Ester	2756-56-1	1388	pungent, pine, camphor, woody, lavender	-	-	0	0	0	0	0	0	1892.12	1892.12	9460.62	-
KMW0174	110	109	110.037	C6H6O2	2-Furancarboxaldehyde, 5-methyl-	Aldehyde	620-02-0	964.602683178535	spice, caramel, maple	0.5	C11115	0	0	0	0	0	0	3.85927e+06	4.01478e+06	3.96222e+06	-
WMW0096	69	55	228.245	C15H32O	n-Pentadecanol	Alcohol	629-76-5	1779.18502202643	-	-	-	8452.25	8452.25	8452.25	42261.2	59733.5	47881.1	15152	13587.2	11820.3	-
YZMW0505	153	124	170.022	C7H6O5	2,3,4-Trihydroxybenzoic acid	Acid	610-02-6	1529	-	10	-	0	0	0	0	0	0	5331.08	227.353	5992.59	-
KMW0333	72	84	154.136	C10H18O	endo-fenchol	Alcohol	14575-74-7	1114	camphor	-	-	16735.3	16780.9	14381.4	19895.2	18301.3	20659.3	14402.6	18667.5	18574.8	-
YZMW0569*197	55	57	112.052	C6H8O2	1,4-Cyclohexanedione	Ketone	637-88-7	1035	-	670	C08063	54328.1	54341.5	54198.5	44059.6	46345.2	46398.1	19896	22264.8	21385.2	-
QWMW1014	70	67	154.136	C10H18O	2-Sec-Butylcyclohexanone	Ketone	14765-30-1	1220	fresh, minty, pepperminty, woody, camphor	0.26	-	16067.3	17733.6	15925.3	28300.9	30545.9	30848.8	5461.12	39124.9	31958.6	-
KMW0419	107	121	150.104	C10H14O	Bicyclo[3.1.1]hept-2-ene-2-carboxAldehyde, 6,6-dimethyl-, (1S)- (CAS)	Aldehyde	23727-16-4	1168	spicy	-	C11939	0	0	0	0	0	0	11250.2	7989.4	9094.48	-
XMW0054	119	93	220.183	C15H24O	Farnesene epoxide, E-	Terpenoids	83637-40-5	1624	-	0.41	-	0	0	0	0	0	0	1179.69	2662.34	1137.17	-
XMW0200*375	71	169	212.25	C15H32	Tetradecane, 4-methyl-	Hydrocarbons	25117-24-2	1459	-	-	-	110246	103257	178652	121986	133406	134641	268478	314855	164693	-
XMW0469*083	105	161	204.188	C15H24	(1R,3aS,8aS)-7-Isopropyl-1,4-dimethyl-1,2,3,3a,6,8a-hexahydroazulene	Terpenoids	36577-33-0	1443	-	-	-	948573	974522	889930	1.17498e+06	1.03421e+06	994313	3096.12	619.225	619.225	-
KMW0219	41	57	130.136	C8H18O	1-Hexanol, 2-ethyl-	Alcohol	104-76-7	1028.64806866953	citrus, fresh, floral, oily, sweet	1.28	C02498	186620	201392	188044	134934	132678	130228	107922	102827	110391	-
XMW0051	107	51	107.037	C6H5NO	4-Pyridinecarboxaldehyde	Aldehyde	872-85-5	1025	fruity	-	-	0	0	0	0	0	0	19354.8	3870.96	3870.96	-
KMW0067*176	98	55	98.073	C6H10O	3-Penten-2-one, 4-methyl-	Ketone	141-79-7	797.695128339445	pungent, earthy, vegetable, acrylate	0.2	-	74629.4	75846.2	77133.6	101499	86506.3	94062.1	33046.8	46009.8	40479.1	-
XMW0825*366	119	93	204.188	C15H24	Bicyclo[3.1.1]heptane, 6-methyl-2-methylene-6-(4-methyl-3-pentenyl)-, [1R-(1.alpha.,5.alpha.,6.beta.)]-	Terpenoids	55123-21-2	1446	-	-	-	123904	122142	108022	125206	119071	129173	49464.7	72130.8	75499.6	-
KMW0035	60	73	88.052	C4H8O2	Butanoic acid	Acid	107-92-6	790.409538621047	rancid, sour, stinky	2.4	C00246	33724	34385.5	32970.3	30662	29229.5	30991.1	12065.5	13518.5	13327	ko00650,ko01100
YZMW0304	75	104	104.066	C5H12S	Sulfide, ethyl propyl	Ether	4110-50-3	794	-	0.03	-	8330.58	8363.16	7829.66	7171.9	8556.82	7002.04	4560.71	4172.5	4849.45	-
NMW0013	106	107	107.073	C7H9N	Benzylamine	Amine	100-46-9	1013.99463806971	-	3000	C15562	0	0	0	0	0	0	1960.28	11306.8	1960.28	-
WAMW0303*231	65	129	127.019	C6H6ClN	m-Chloroaniline	Amine	108-42-9	1203.50593311758	-	1.11	-	0	0	0	0	0	0	102725	142962	108099	-
KMW0578	93	80	238.193	C15H26O2	Butanoic acid, 3-methyl-, 1-ethenyl-1,5-dimethyl-4-hexenyl ester	Ester	1118-27-0	1464	citrus, bergamot, lavender, peach, apricot, sage	-	-	215130	1.3176e+06	1.22684e+06	215130	1.49441e+06	1.62063e+06	434975	617963	13094.2	-
NMW0758	74	70	116.084	C6H12O2	1-Butanol, 3-methyl-, formate	Ester	110-45-2	792	plum, black currant, ethereal, vinegar, dry earthy, fruity, green	149	C12293	75833	73260.5	74423.9	65146.9	62996.6	68560.8	22539.6	26874.4	25545.1	-
YZMW0659	160	115	161.12	C11H15N	4-Phenylpiperidine	Heterocyclic compound	771-99-3	1454	-	48	-	0	0	0	0	0	0	42470.1	8494.02	8494.02	-
XMW0704	113	99	254.152	C14H22O4	Dispiro[1,3-dioxolane-2,2'-bicyclo[2.2.1]heptane-3',2''-(1'',3''-dioxolane)], 4',7',7'-trimethyl-	Heterocyclic compound	24022-14-8	1757	-	-	-	7635.88	6645.43	8881.32	15177.9	22514.4	18217.6	6506.17	5767.7	4006.66	-
WAMW1816	74	45	104.047	C4H8O3	Acetic acid, methoxy-, methyl ester	Ester	6290-49-9	965	-	8535	-	0	0	0	0	0	0	30723.6	24409.8	53594.2	-
XMW0114	77	107	107.037	C6H5NO	Benzene, nitroso-	Nitrogen compounds	586-96-9	1005	-	0.15	C06876	0	0	0	0	0	0	31873.7	4688.37	4688.37	-
BPMW005	108	111	126.068	C7H10O2	1-Cyclohexene-1-carboxylic acid	Acid	636-82-8	1187.93836344315	-	-	-	19921.2	20085.3	22018.5	17308.7	19591.7	18963.1	14233.4	17260.1	15512	-
NMW0027*217	91	119	120.058	C8H8O	Benzaldehyde, 3-methyl-	Aldehyde	620-23-5	1070.1173959445	sweet, fruity, cherry, benzaldehyde, phenol	0.6	C07209	92159.7	18431.9	92699.7	18431.9	18431.9	18431.9	12283.8	11245.6	11513.9	ko01100
KMW0259*154	93	91	136.125	C10H16	.gamma.-Terpinene	Terpenoids	99-85-4	1060.2454642476	oily, smoky	2.1	C09900	0	0	0	0	0	0	15369.9	20050.8	16912.1	-
XMW1399	113	43	184.219	C13H28	Decane, 2,5,9-trimethyl-	Hydrocarbons	62108-22-9	1121	-	-	-	0	0	0	0	0	0	38236.4	40159.1	40830.3	-
KMW0484*144	136	93	154.136	C10H18O	.alpha.-Terpineol	Terpenoids	98-55-5	1195.54959785523	pine, iris, teil	0.3	-	0	0	0	0	0	0	34031.3	27201.5	32642.7	-
KMW0523*317	55	69	172.183	C11H24O	1-Undecanol	Alcohol	112-42-5	1371	fresh, waxy, rose, soapy, clean, cloth, floral, citrus	0.05	-	0	0	0	0	0	0	8743.07	1748.61	9087	-
XMW0031	85	95	222.198	C15H26O	1,4-Methanoazulen-3-ol, decahydro-1,5,5,8a-tetramethyl-, [1S-(1.alpha.,3.beta.,3a.beta.,4.alpha.,8a.beta.)]-	Terpenoids	99481-30-8	1608	-	-	-	348551	328482	480499	510470	593583	577836	391157	402537	341088	-
XMW1327	85	127	156.163	C9H20N2	Propanal, dipropylhydrazone	Amine	34687-35-9	1156	-	-	-	0	0	0	0	0	0	81035.9	96269.1	84589.7	-
XMW0531	67	152	152.12	C10H16O	Bicyclo[3.1.1]heptan-3-one, 2,6,6-trimethyl-, (1.alpha.,2.beta.,5.alpha.)-	Terpenoids	15358-88-0	1173	-	-	-	27897.6	37071.3	27174.1	33289.5	26728.7	22987	56031.3	49968.3	218880	-
D211	44	86	86.084	C4H10N2	Piperazine	Heterocyclic compound	110-85-0	852	ammoniacal	1720	C07973	5078.87	5078.87	25976.6	25394.3	26145.9	5078.87	36399.1	41134.8	7279.82	-
YZMW0158	57	70	130.136	C8H18O	4-Heptanol, 3-methyl-	Alcohol	1838-73-9	997	-	0.078	-	0	0	0	0	0	0	46385.5	73146.3	8452.04	-
NMW0078*258	91	137	137.048	C7H7NO2	Benzene, 1-methyl-3-nitro-	Nitrogen compounds	99-08-1	1200	-	0.25	-	222.114	222.114	1147.65	222.114	222.114	222.114	8978.59	52458.4	57676.5	-
XMW1326	126	113	141.079	C7H11NO2	2,6-Piperidinedione, 3-ethyl-	Ketone	25115-69-9	1335	-	-	-	23727.4	20498.5	26990.9	43117.8	50972.2	37616	28662.8	35773	26143.6	-
WMW0078	57	191	206.167	C14H22O	2,4-Di-tert-butylphenol	Phenol	96-76-4	1512.57449344458	phenol	0.5	-	56742.1	58321.5	75787.9	88591.7	120717	102928	51981.6	60528.5	44040.2	-
YZMW0348	55	84	130.027	C5H6O4	2-Butenedioic acid, 2-methyl-, (E)-	Acid	498-24-8	1317	-	65	C01732	101134	94618.5	118933	156977	204202	211934	97082.4	135394	91471.5	ko00630,ko00660,ko01100,ko01200
XMW0182	133	91	204.188	C15H24	(3S,3aS,6R,8aS)-3,8,8-Trimethyl-7-methyleneoctahydro-1H-3a,6-methanoazulene	Terpenoids	31145-21-8	1444	-	-	-	518806	536448	491313	568785	542291	580466	101878	201421	205238	-
NMW0282	182	122	182.058	C9H10O4	Homovanillic acid	Acid	306-08-1	1657	-	-	C05582	14669	16496	15605.4	20551.8	15618.4	18785.7	9883.98	11505.8	6273.35	ko00350,ko01100
D110	99	71	168.115	C10H16O2	Bicyclo[3.1.1]heptan-3-one, 2-hydroxy-2,6,6-trimethyl-	Ketone	10136-65-9	1256	-	-	-	61652.9	54634.9	55973.8	55975.7	55862.1	53343.8	57320.4	82966.1	55188.4	-
WAMW0402	85	57	160.11	C8H16O3	2-Butoxyethyl acetate	Ester	112-07-2	1090	sweet, fruity	6.5	-	116578	106873	125183	153625	185921	196845	408268	796183	226347	-
XMW0006*015	79	121	136.125	C10H16	(+)-3-Carene	Terpenoids	498-15-7	1010	sweet	0.044	C09839	0	0	0	0	0	0	19485.6	8683.25	12314	ko01110
XMW0265	57	71	240.282	C17H36	Tetradecane, 2,6,10-trimethyl-	Terpenoids	14905-56-7	1539	-	-	-	338497	418776	575174	458348	548879	776739	554349	532966	470427	-
XMW0219	44	74	123.009	C3H6ClNO2	Carbamic acid, 2-chloroethyl ester	Ester	2114-18-3	1069	-	-	-	0	0	0	0	0	0	29021.2	29308.6	24322.3	-
KMW0277	97	98	154.082	C9H14S	Thiophene, 2-pentyl-	Heterocyclic compound	4861-58-9	1170	fatty, chicken, cranberry, roasted hazelnut, corn, roasted barley, fermented, meaty, blood	-	-	411337	345044	392400	369561	399833	415436	434296	486039	526470	-
XMW0591*037	126	85	184.219	C13H28	Nonane, 2-methyl-5-propyl-	Hydrocarbons	31081-17-1	1190	-	-	-	0	0	0	0	0	0	388176	539972	460594	-
KMW0313*112	112	69	154.136	C10H18O	Cyclohexanone, 5-methyl-2-(1-methylethyl)-, trans-	Terpenoids	89-80-5	1154	minty	-	-	1.51192e+06	1.18678e+06	1.41339e+06	1.44805e+06	1.65773e+06	1.69738e+06	1.55914e+06	1.87227e+06	1.7073e+06	-
D434	54	41	198.162	C12H22O2	5-Decen-1-ol, acetate, (E)-	Ester	38421-90-8	1398	-	-	-	41136.2	41453.1	42734.2	46968.1	36285.6	39101	40912	29783.2	35805.2	-
XMW2441	42	44	104.011	C3H4O4	Propanedioic acid	Acid	141-82-2	1401	-	68	C00383	67499	61601.1	71632.4	78024.6	86185.1	93247.1	81621.7	91393.9	78557	ko00061,ko00240,ko00410,ko01100,ko01212
XMW0358	110	95	152.084	C9H12O2	1-Pentanone, 1-(2-furanyl)-	Ketone	3194-17-0	1180	sweet, caramel	-	-	14150.1	11670	13796.3	2334	2334	2334	2997.65	16532.1	14988.2	-
XMW0098*043	134	133	134.037	C8H6O2	1,4-Benzenedicarboxaldehyde	Aldehyde	623-27-8	1166	-	-	-	55920.1	57896.5	50979.8	62137.5	48971.3	52762.4	7889.32	8309.24	8240.25	-
NMW0196	129	138	202.121	C10H18O4	Octanedioic acid, dimethyl ester	Ester	1732-09-8	1448	-	-	C17803	0	0	0	0	0	0	6838.12	4881.73	976.346	-
QWMW1175*149	107	122	122.073	C8H10O	Phenol, 2,5-dimethyl-	Phenol	95-87-4	1151	sweet, naphthyl, phenol, smoky, bacon	0.4	-	162090	171451	141448	114790	86451.9	80715	81286.3	54346.3	67085.4	-
D292	122	94	204.188	C15H24	Bicyclo[2.2.1]heptane, 2-methyl-3-methylene-2-(4-methyl-3-pentenyl)-, (1S-endo)-	Terpenoids	25532-78-9	1448	-	-	-	21560.9	134158	124347	21560.9	144055	150175	57243	3720.45	85151.7	-
XMW0303*355	67	82	198.162	C12H22O2	Hexanoic acid, 5-hexenyl ester	Ester	108058-81-7	1377	-	-	-	0	0	0	0	0	0	5162.95	1032.59	5848.01	-
GMW0267	105	93	166.136	C11H18O	Bicyclo[3.1.1]hept-2-ene-2-ethanol, 6,6-dimethyl-	Alcohol	128-50-7	1202	sweet, balsamic, citrus, pine, herbal	-	-	0	0	0	0	0	0	16817.6	18489.2	16546.1	-
NMW0164	162	104	162.068	C10H10O2	Benzene, 1,2-(methylenedioxy)-4-propenyl-, (E)-	Ether	4043-71-4	1374	-	-	-	0	0	0	0	0	0	23173.3	4114.15	20570.8	-
WMW0066*270	124	67	142.136	C9H18O	6-Nonen-1-ol, (E)-	Alcohol	31502-19-9	1170	-	-	-	0	0	0	0	0	0	9124.46	9914.89	10227.1	-
WMW0065*270	124	67	142.136	C9H18O	(6Z)-Nonen-1-ol	Alcohol	35854-86-5	1171	fresh, green, melon, waxy, honeydew, cantaloupe, cucumber, clean	0.001	-	0	0	0	0	0	0	9124.46	9914.89	10227.1	-
XMW0411	68	71	128.12	C8H16O	Cyclohexanol, 2,6-dimethyl-	Alcohol	5337-72-4	1112	-	-	-	33094	36277.9	31945.3	37088.3	35875.9	91459	37601.7	56961.9	47542.8	-
D388	104	105	192.115	C12H16O2	Butanoic acid, 1-phenylethyl ester	Ester	3460-44-4	1376	sweet, fruity, berry, juicy, earthy, floral, jasmin	-	-	0	0	0	0	0	0	3039.69	457.282	2286.41	-
XMW1457	135	107	136.052	C8H8O2	Benzaldehyde, 3-methoxy-	Aldehyde	591-31-1	1196	anisic	0.181	-	4767.24	4783.39	3730.58	5101.8	6661.36	4138.93	5843.11	6192.5	6891.46	-
NMW0062*112	112	69	154.136	C10H18O	Cyclohexanone, 5-methyl-2-(1-methylethyl)-, cis-	Terpenoids	491-07-6	1164	minty, cool, pepperminty, sweet	-	-	1.51192e+06	1.18678e+06	1.41339e+06	1.44805e+06	1.65773e+06	1.69738e+06	1.55914e+06	1.87227e+06	1.7073e+06	-
D389	127	85	196.146	C12H20O2	(S)-3,3,6-Trimethylhepta-1,5-dien-4-yl acetate	Ester	3465-88-1	1173	-	-	-	0	0	0	0	0	0	16437.8	20524.4	17858.3	-
NMW0103	113	55	113.084	C6H11NO	Caprolactam	Amine	105-60-2	1253.70070232307	amine, spicy	59.7	C06593	35289	30344	35441.9	34545.3	35483.9	33810	32315.5	40381.5	27336.7	ko01100
QWMW0359	126	142	141.061	C7H11NS	Thiazole, 2,4-diethyl-	Heterocyclic compound	32272-49-4	1044	earthy, ethereal, musty	0.0065	-	1.71109e+06	1.74382e+06	1.73372e+06	1.2137e+06	1.19868e+06	1.18228e+06	879641	887778	934209	-
QWMW0454	120	93	135.105	C9H13N	Pyridine, 2-(2-methylpropyl)-	Heterocyclic compound	6304-24-1	1048	green, pepper	-	-	1.08478e+06	1.09674e+06	1.11033e+06	1.11327e+06	1.02864e+06	1.0123e+06	663034	630263	616140	-
YZMW0052	67	43	104.084	C5H12O2	1,5-Pentanediol	Alcohol	111-29-5	993	-	500	-	0	0	0	0	0	0	558578	676785	727401	-
XMW0210	126	111	126.104	C8H14O	3-Penten-2-one, 3-ethyl-4-methyl-	Ketone	22287-11-2	989	-	-	-	701261	758354	715055	809055	736512	756927	356518	409367	439509	-
D333*348	119	109	194.131	C12H18O2	(+)-cis-Verbenol, acetate	Ester	29135-27-1	1279	-	-	-	85447.2	95065.6	86875.6	99808.8	85573.8	85508.7	68679.1	85339.5	84516.2	-
KMW0177	69	55	124.089	C8H12O	(5Z)-Octa-1,5-dien-3-one	Ketone	65767-22-8	984	geranium, metallic	3e-06	-	2.04579e+06	2.25212e+06	2.14904e+06	2.41329e+06	2.16091e+06	2.23769e+06	1.11171e+06	1.35978e+06	1.45962e+06	-
D106	91	147	162.068	C10H10O2	Ethanone, 1,1'-(1,4-phenylene)bis-	Ketone	1009-61-6	1461	-	-	-	0	0	0	0	0	0	193100	229625	226765	-
KMW0722	65	91	120.058	C8H8O	4-Vinylphenol	Phenol	2628-17-3	1223	chemical, woody	0.01	C05627	23521.9	22698	20389	31896.1	22430.1	22607.5	8419.63	10778.3	7962.58	ko00940,ko01110
KMW0473	79	107	150.104	C10H14O	4-Isopropylcyclohexa-1,3-dienecarbaldehyde	Aldehyde	1197-15-5	1283	fatty, spicy	-	-	47240.9	44140.3	48090.1	60396.7	47436.6	44676.4	39484.5	51261	52704.3	-
WAMW1474	44	57	101.084	C5H11NO	Butanamide, 3-methyl-	Amine	541-46-8	996.922274387063	-	-	-	0	0	0	0	0	0	41090.7	49327.4	52947.4	-
QWMW1253	43	56	142.099	C8H14O2	2-Butenoic acid, 2-methylpropyl ester	Ester	589-66-2	983	fruity, dry, tropical, rummy, ripe green pear	-	-	2.71732e+06	2.97332e+06	2.82355e+06	3.15094e+06	2.84793e+06	2.93658e+06	1.4627e+06	1.66083e+06	1.94033e+06	-
KMW0450*259	138	109	138.068	C8H10O2	Benzenemethanol, 4-methoxy-	Phenol	105-13-5	1285	sweet, powdery, hawthorn, lilac, rose, floral, hyacinth	38	-	0	0	0	0	0	0	10165.8	11845.2	11433.5	-
QWMW0941	57	67	156.115	C9H16O2	2-Hexen-1-ol, propanoate, (E)-	Ester	53398-80-4	1111	fruity, ripe apple, pear, fruity	-	-	161051	156348	162124	199116	231953	283722	187950	266295	230654	-
YZMW0289	56	39	112.032	C6H5FO	Phenol, 3-fluoro-	Phenol	372-20-3	983	-	2	-	425624	459504	424286	492594	445788	460746	198648	250913	269983	-
QWMW0429	127	126	127.046	C6H9NS	2-Propylthiazole	Heterocyclic compound	17626-75-4	981	green, herbal, nutty	-	-	0	0	0	0	0	0	35574	41759.6	44192.2	-
YZMW0022	79	121	136.089	C9H12O	3-Ethylanisole	Ether	10568-38-4	1124	-	0.02	-	53121.6	52128.8	52485.2	76177.6	70365.1	62792.2	54806.6	50975.7	57569.1	-
WAMW1601*266	99	71	142.099	C8H14O2	2,3-Octanedione	Ketone	585-25-1	984	dill, asparagus, cilantro, herbal, aldehydic, earthy, fatty, cortex	-	-	151310	150647	150022	146673	137964	137150	79576.2	128342	104123	-
XMW0521	79	68	136.125	C10H16	1,7-Octadiene, 2-methyl-6-methylene-	Terpenoids	1686-30-2	984	-	-	-	174358	182882	175730	204125	180043	182289	71764	101797	105688	-
KMW0304	119	91	134.11	C10H14	1,3,8-p-Menthatriene	Terpenoids	18368-95-1	1119	turpentine, camphor, herbal, woody	0.015	-	26828.8	26928.3	25661.8	35927.8	35673.8	37214.5	10477.5	10477.5	10477.5	-
XMW0948*363	105	91	204.188	C15H24	Valerena-4,7(11)-diene	Terpenoids	351222-66-7	1460	-	-	C20480	0	0	0	0	0	0	1553.62	1553.62	1553.62	-
NMW0137	142	69	142.027	C6H6O4	4H-Pyran-4-one, 5-hydroxy-2-(hydroxymethyl)-	Ketone	501-30-4	1462	-	-	C14516	0	0	0	0	0	0	11108.7	11108.7	11108.7	-
XMW0548*368	120	69	204.188	C15H24	Bicyclo[7.2.0]undecane, 10,10-dimethyl-2,6-bis(methylene)-, [1S-(1R*,9S*)]-	Terpenoids	136296-38-3	1443	-	-	-	92926.6	89243.7	92497.5	92314.3	89072.5	96521.6	21095.4	43352.9	39401.3	-
YZMW0542	41	60	75.014	C2H5NS	Ethanethioamide	Amine	62-55-5	787	-	14.1	-	0	0	0	0	0	0	3.40095e+06	4.26898e+06	4.18364e+06	-
WAMW1796*189	56	41	102.104	C6H14O	1-Pentanol, 4-methyl-	Alcohol	626-89-1	843	nutty	4.1	-	2.01098e+06	1.94956e+06	1.93812e+06	2.09813e+06	2.09856e+06	2.02225e+06	819744	938120	831631	-
XMW1435	91	119	222.162	C14H22O2	Isobutyric acid, 2-pinen-10-yl ester	Ester	29021-37-2	1466	fruity, woody, pine	-	-	0	0	0	0	0	0	82936.1	158485	161942	-
NMW0754	85	100	100.052	C5H8O2	Acetylacetone	Ketone	123-54-6	783	-	0.04	C15499	348967	342602	334293	286654	305139	318518	96121.3	120199	119559	-
XMW0714	109	94	109.053	C6H7NO	3-Acetyl-1H-pyrroline	Heterocyclic compound	1072-82-8	1274	roasted	-	-	188879	218679	187480	281985	226806	227057	91058.2	113102	127383	-
D355	134	41	149.12	C10H15N	2,6-Octadienenitrile, 3,7-dimethyl-, (Z)-	Nitrogen compounds	31983-27-4	1279	citral, lemon, aldehydic, metallic	-	-	38560.9	40544.1	32966.5	53687	44231.4	43498.8	17904	23847.6	28254.4	-
GMW0186	45	69	144.151	C9H20O	4-Heptanol, 2,6-dimethyl-	Alcohol	108-82-7	996.045785639958	mild, fresh, ethereal, fermented, yeasty	0.19	-	0	0	0	0	0	0	20776.4	25122	26016.8	-
D1246	100	142	142.099	C8H14O2	2-Butenoic acid, 2-methyl-, propyl ester, (Z)-	Ester	53082-57-8	987	-	0.07	-	12187.4	11449.9	13757.1	10640.3	10754.7	9771.89	5003.91	8848.07	7018.33	-
D187	110	82	110.037	C6H6O2	Resorcinol	Phenol	108-46-3	1277.65785213168	nutty, creamy, phenol, hawthorn, musty	6	C01751	34430	39795.3	39310.6	65015.8	47900.4	55237.7	29478.5	36874.8	37837.2	-
NMW0757	84	55	84.058	C5H8O	Cyclopentanone	Ketone	120-92-3	791	minty	31	C00557	109315	106881	108004	100053	99891.7	102286	43168.7	45146.5	46581.2	-
KMW0469	137	152	152.084	C9H12O2	Phenol, 4-ethyl-2-methoxy-	Phenol	2785-89-9	1281.96544276458	clove, candy	0.033	-	198076	235017	200672	307496	241425	242864	78510	97167.3	108376	-
XMW1454	111	126	126.032	C6H6O3	Isomaltol	Heterocyclic compound	3420-59-5	989	burnt, caramel, fruity	-	-	1.50912e+06	1.62449e+06	1.56101e+06	1.73208e+06	1.57035e+06	1.6019e+06	751958	881224	940128	-
KMW0181	109	79	152.12	C10H16O	2,3-Dehydro-1,8-cineole	Terpenoids	92760-25-3	991	minty, lemon	-	-	508660	535552	511754	571373	526672	519359	236990	291230	307749	-
WMW0047	95	124	124.089	C8H12O	5-Ethylcyclopent-1-enecarboxaldehyde	Aldehyde	36431-60-4	1040	-	-	-	9984.18	10539.6	9213.86	16463.9	10225.6	10710.9	66595.6	55206.2	59679.8	-
KMW0187	58	71	128.12	C8H16O	2-Octanone	Ketone	111-13-7	991	earthy, weedy, natural, woody, herbal	0.06	-	995234	1.06176e+06	1.02441e+06	1.15036e+06	1.02922e+06	1.06498e+06	497595	631759	679998	-
WMW0053	105	119	204.188	C15H24	Benzene, 1-(1,5-dimethylhexyl)-4-methyl-	Terpenoids	1461-02-5	1449	-	-	-	176621	166939	153858	161767	159940	173301	62469.5	91005.7	93377.3	-
XMW0446	98	42	129.079	C6H11NO2	2,4-Dimethyl-2-oxazoline-4-methanol	Alcohol	39986-37-3	1031	-	-	-	1.16752e+06	1.19167e+06	1.18683e+06	774294	768916	760823	584956	582004	610918	-
D30	67	99	170.131	C10H18O2	1-Octen-3-yl-acetate	Ester	2442-10-6	1111	fresh, green, herbal, lavender, fruity, oily	0.09	-	21613.7	24555.5	20148.3	25055.9	22435.2	47811.4	30201	39352.7	40019.6	-
D338*084	119	93	204.188	C15H24	.alpha.-Cuprenene	Terpenoids	29621-78-1	1509	-	-	-	818307	826663	764992	1.01297e+06	908168	912123	980.881	980.881	980.881	-
YZMW0475	59	45	102.104	C6H14O	2-Butanol, 2,3-dimethyl-	Alcohol	594-60-5	720	-	0.082	-	0	0	0	0	0	0	9100.46	11919.9	10225.7	-
XMW0679	43	45	176.105	C8H16O4	Acetaldehyde, tetramer	Aldehyde	108-62-3	1035	-	-	C18744	258798	266500	266766	183085	184492	182172	132791	136165	142629	-
WMW0211	140	67	140.084	C8H12O2	2,4-Hexadienoic acid, ethyl ester, (2E,4E)-	Ester	2396-84-1	1094	warm, fruity, anisic, licorice, ether	0.56	-	74136.3	63080.4	74969.6	86000.6	77106.2	78368.8	66986.5	77965.6	66597.6	-
NMW0057	42	113	113.048	C5H7NO2	Glutarimide	Amine	1121-89-7	1154	-	-	C07275	41096.8	35208.9	38017.9	7041.78	7041.78	53377.5	55657.4	61462.9	44687.6	-
KMW0246	142	43	142.063	C7H10O3	3(2H)-Furanone, 4-methoxy-2,5-dimethyl-	Ketone	4077-47-8	1031	sweet, moldy, mushroom, vegetable, potato, burnt, sugar, nut skin, wasabi, caramel, fruity, brandy	0.16	-	46977.5	48766.6	48489	33147.9	32167.5	32940.4	25267.9	24042.7	24920.4	-
KMW0114	43	71	118.045	C5H10OS	3-mercapto-2-pentanone	Ketone	67633-97-0	902	sulfury, metallic, roasted, onion, horseradish, potato	0.0007	-	275278	268284	284203	140129	145871	152919	199280	176773	180738	-
NMW0014	56	100	100.016	C4H4O3	Succinic anhydride	Ester	108-30-5	1023	-	-	C19524	32476.9	33506	33842.2	28412	30784.7	33548.3	19103.8	24183.2	23270.8	-
QWMW0751	97	113	114.014	C5H6OS	2-Thiophenemethanol	Alcohol	636-72-6	1043	ethereal, fermented, burnt, alliaceous, coffee, savory	15	-	0	0	0	0	0	0	24009.5	21880.1	24978.9	-
YZMW0549	41	59	101.084	C5H11NO	Pentanamide	Amine	626-97-1	1045.14407684098	-	1770	-	0	0	0	0	0	0	101357	102848	110130	-
WMW0058	110	41	128.12	C8H16O	5-Hepten-2-ol, 6-methyl-	Alcohol	1569-60-4	992.957746478873	sweet, oily, green, coriander	20.008	C07288	74934.5	79399.9	77656.1	91426.5	81652.6	80474.1	79351.8	78180.1	84438.5	-
XMW0405	127	126	127.1	C7H13NO	4-Piperidinone, 1,3-dimethyl-	Ketone	4629-80-5	1042	-	-	-	137723	143081	140825	97594.4	97442	96537.1	74466.8	74383.3	76820.4	-
QWMW0459	100	39	127.046	C6H9NS	4-Methyl-5-ethylthiazole	Heterocyclic compound	31883-01-9	1028	green, vegetable, unroasted, hazelnut	0.1	-	790194	807301	807521	527297	519427	516503	374647	376112	395223	-
XMW0802	148	147	148.064	C8H8N2O	2-Hydroxymethylbenzimidazole	Heterocyclic compound	22128-99-0	1466	-	-	-	11269.2	21891	13465.7	22388.8	21794.7	23166	957.513	957.513	957.513	-
QWMW0794	99	101	144.079	C7H12O3	Pentanoic acid, 4-oxo-, ethyl ester	Ester	539-88-8	1045	mild, fruity, caramel, sweet, green, unripe apple	0.35	-	0	0	0	0	0	0	5.84664e+06	5.84807e+06	6.1516e+06	-
XMW0399	101	59	101.048	C4H7NO2	Diacetamide	Amine	625-77-4	1030	-	-	-	574000	556548	580859	381452	376285	370285	274998	276190	289878	-
KMW0382	107	108	108.058	C7H8O	Phenol, 2-methyl-	Phenol	95-48-7	1052.72145144077	phenol	0.0039	C01542	174330	155441	168000	242532	253276	252944	69827.3	57089.5	71775.3	ko01100
w06	112	57	170.203	C12H26	Heptane, 2,2,4,6,6-pentamethyl-	Hydrocarbons	13475-82-6	990	-	-	-	117895	126286	128740	150288	134648	131966	102722	127643	121736	-
WMW0159	109	94	152.12	C10H16O	(1R)-cis-Verbenol	Terpenoids	13040-03-4	1140	-	-	-	0	0	0	0	0	0	6767.88	5213.62	8295.76	-
WAMW1308	71	142	142.136	C9H18O	4-Nonanone	Ketone	4485-09-0	1030	-	0.0082	-	0	0	0	0	0	0	35126.1	33721.5	34698.8	-
KMW0252*154	93	91	136.125	C10H16	1,3,7-Octatriene, 3,7-dimethyl-	Terpenoids	502-99-8	1048	fruity, floral, wet, cloth	-	-	0	0	0	0	0	0	15369.9	20050.8	16912.1	-
XMW0928	121	93	136.089	C9H12O	Benzenemethanol, .alpha.,4-dimethyl-	Alcohol	536-50-5	1118	sweet, hawthorn, floral, nutty, powdery	42.7	-	62417.3	63717.6	61095.2	75747.1	73627.1	70857.6	51642.8	53389	55033	-
QWMW0625	42	43	90.032	C3H6O3	Dihydroxyacetone	Ketone	96-26-4	908	mild, sweet, fruity	-	C00184	29591.7	36648.9	37592.5	21746.7	10184.3	21489.2	17097.6	13723.5	19750.2	ko00561,ko01100,ko01200
XMW0950	159	132	174.141	C13H18	Naphthalene, 1,2,3,4-tetrahydro-1,4,6-trimethyl-	Aromatics	22824-32-4	1375	-	-	-	0	0	0	0	0	0	3852.67	3852.67	3852.67	-
BPMW003	96	95	112.016	C5H4O3	3-Furancarboxylic acid	Acid	488-93-7	995.688311688312	-	-	-	220798	219289	211910	224356	225037	217187	111708	131346	125240	-
KMW0184	127	71	127.046	C6H9NS	Thiazole, 2,4,5-trimethyl-	Heterocyclic compound	13623-11-5	997	musty, nutty, vegetable, cocoa, hazelnut, chocolate, coffee	0.045	-	67515.5	72736.1	66378.4	76215.9	69686.9	72131.4	33647.3	44173.8	46747	-
XMW0297	71	43	88.1	C4H12N2	1,4-Butanediamine	Amine	110-60-1	901	animalic, rotten, fishy	22	C00134	0	0	0	0	0	0	66819.1	58649.4	61308.3	ko00330,ko00470,ko00480,ko00960,ko01100,ko01110,ko02010
YZMW0310	72	71	130.136	C8H18O	3-Hexanol, 2,2-dimethyl-	Alcohol	4209-90-9	906	-	0.0013	-	0	0	0	0	0	0	16883	16455	14706.6	-
QWMW1293	41	59	132.079	C6H12O3	Butanoic acid, 2-hydroxy-, ethyl ester	Ester	52089-54-0	910	green	0.8	-	93732.2	90776.1	93279.3	58449.7	56819.3	56687.7	70361.6	62757	63917.6	-
WAMW1651	104	57	104.03	C4H8OS	S-Methyl propanethioate	Ester	5925-75-7	785	alliaceous, dairy, sulfury, milky, vegetable	0.05	-	52410.6	59989.1	52425.7	43884.4	65090.7	64853.9	44986.2	73430.2	71284.5	-
YZMW0516	98	59	116.12	C7H16O	3-Hexanol, 4-methyl-	Alcohol	615-29-2	721	-	0.17	-	16332.5	16358.7	16040.2	19511.2	18776.2	18402.6	18219.9	18605.1	20658.4	-
QWMW0998	84	43	112.052	C6H8O2	2-Cyclopenten-1-one, 2-hydroxy-3-methyl-	Ketone	80-71-7	1034	caramel, maple, syrup	0.3	-	26013.8	27796.4	31236.5	17083.5	20219.9	20884.8	15317.8	16819	17286.8	-
YZMW0166	59	70	130.136	C8H18O	2-Hexanol, 2,3-dimethyl-	Alcohol	19550-03-9	910	-	0.42	-	20894.7	21722.5	22281.4	2585.96	12929.8	13332	15147.9	13890.6	14722	-
YZMW0471	39	62	117.079	C5H11NO2	Butyl carbamate	Ester	592-35-8	1028	-	2340	-	17960.8	18367.5	18055.6	12065.2	11605.3	12091.6	3408.94	7904.79	10252.3	-
QWMW0262	69	84	112.052	C6H8O2	1,2-Cyclopentanedione, 3-methyl-	Ketone	765-70-8	1028	burnt, caramel, fragrant, licorice, maple, strong, caramel	0.026	-	37967	36510.5	33200.9	33019.2	36017.6	37089.1	15049.8	35740.9	34858	-
XMW0835	133	105	162.141	C12H18	Benzene, 1-methyl-2-(1-ethylpropyl)-	Aromatics	54410-74-1	1192	-	-	-	8593.02	9205.52	7999.28	8619.48	8504.05	8729.1	5640.72	8560.39	8688.03	-
YZMW0668	138	140	137.932	C2H3BrO2	Acetic acid, bromo-	Acid	79-08-3	1032	-	153	-	20262.1	20928.2	21011.8	13439.9	13370.8	13647.1	11568	11859.8	12639	-
XMW0269	85	57	186.126	C10H18O3	2-Methylbutanoic anhydride	Ester	1468-39-9	1188	-	-	-	360530	351889	376876	424015	462749	501235	641928	742985	567652	-
KMW0460	69	41	154.136	C10H18O	Geraniol	Terpenoids	106-24-1	1255.60949298813	sweet, floral, fruity, rose, waxy, citrus	0.0066	C01500	36799.1	6437.44	37645.7	6437.44	32187.2	6437.44	31381.3	45315.3	37860.5	ko00902,ko01100,ko01110
XMW3101	85	43	142.136	C9H18O	5-Nonanone	Ketone	502-56-7	1073	-	0.0082	-	105956	98483	117410	124523	175365	147701	84619.6	87899.5	76741	-
NMW0061	120	65	137.048	C7H7NO2	Benzene, 1-methyl-2-nitro-	Nitrogen compounds	88-72-2	1161	-	0.13	C19597	2378.58	2316.92	2134.16	2348.91	4647.55	4934.04	1266.36	1466.21	1143.82	-
GMW0067	105	133	134.073	C9H10O	Benzaldehyde, 3,5-dimethyl-	Aldehyde	5779-95-3	1169	-	0.2	-	1032.9	1032.9	7193.18	5645.87	5398.68	5164.51	7013.09	7721.35	8155.73	-
w02	83	55	154.136	C10H18O	2,4-Decadien-1-ol	Alcohol	14507-02-9	1264	fatty, waxy, citrus, melon	-	-	28393.6	27546.8	108487	34936.2	37885.4	37602.7	16300.3	19934	13382.8	-
WMW0176	70	42	114.068	C6H10O2	2H-Pyran-2-one, tetrahydro-6-methyl-	Ketone	823-22-3	1095.14407684098	creamy, fruity, coconut	0.02683	-	0	0	0	0	0	0	563452	432551	523932	-
w40	71	99	198.162	C12H22O2	6,7-Dodecanedione	Ketone	13757-90-9	1420	-	-	-	114316	81469.3	127329	119722	126250	120552	93842.9	124980	87024.1	-
D340	71	105	176.12	C12H16O	3-Hexanone, 1-phenyl-	Ketone	29898-25-7	1424	-	-	-	0	0	0	0	0	0	56787.4	69606.9	50429.3	-
XMW0037	134	119	134.11	C10H14	Benzene, 1-ethyl-3,5-dimethyl-	Aromatics	934-74-7	1059	-	-	-	29204.3	30712.5	29519.8	30218.5	31355.9	29521.5	25901.2	19120.1	20085	-
YZMW0054	43	73	104.095	C4H12N2O	Ethanol, 2-[(2-aminoethyl)amino]-	Alcohol	111-41-1	1072	-	2.8	-	60559.4	54432.9	64296	68981.4	77344.7	78784.9	72288.3	80447	69715.7	-
QMW0530	43	57	248.114	C12H25Br	2-Bromo dodecane	Halogenated hydrocarbons	13187-99-0	1505	-	-	-	24360.6	20879.7	28015.9	33320.3	39097.4	35369.9	27848	30499.6	21245.8	-
XMW0275	69	41	192.151	C13H20O	3,5,9-Undecatrien-2-one, 6,10-dimethyl-	Ketone	141-10-6	1581	sweet, waxy, citrus, floral, balsamic, dry, dusty, powdery, spicy	0.8	-	0	0	0	0	0	0	19066.5	18226.9	11558.5	-
GMW0273	83	84	168.151	C11H20O	2-n-Hexylcyclopentanone	Ketone	13074-65-2	1341	mild, jasmin, fruity	-	-	6870.61	6371.87	8076.44	9113.16	11153.6	9916.47	8998.82	10722.1	9229.79	-
XMW0735	79	77	148.089	C10H12O	Benzenemethanol, .alpha.-2-propenyl-	Alcohol	936-58-3	1228	-	-	-	55664.6	58027.5	50004.3	81388.7	70150.4	68973.8	29738.4	34421.2	27937.9	-
QWMW1276	55	141	228.209	C14H28O2	Nonanoic acid, 3-methylbutyl ester	Ester	7779-70-6	1559	fruity, oily, apricot, floral	2	-	0	0	0	0	0	0	23472.6	25964.4	19581.6	-
KMW0546	57	97	200.178	C12H24O2	Acetic acid, decyl ester	Ester	112-17-4	1409	waxy, clean, fresh, laundered cloth, cloth, citrus, soapy	0.235	-	1.88196e+06	1.74019e+06	2.03823e+06	2.24711e+06	2.51134e+06	2.73253e+06	1.9948e+06	2.3339e+06	1.99047e+06	-
XMW1492	77	119	190.136	C13H18O	Benzeneacetaldehyde, .alpha.-methyl-4-(2-methylpropyl)-	Aldehyde	51407-46-6	1458	-	-	-	367464	442291	447105	543077	560460	524847	216204	248073	227425	-
KMW0173	85	57	128.12	C8H16O	1-Octen-3-ol	Alcohol	3391-86-4	979.760041731873	fatty, fruity, grassy, mushroom, perfumy, sweet	0.001	-	27363.7	31721.7	28775.6	33742.4	31138.5	29952	17544.8	22012.5	15567.5	-
KMW0704*357	157	142	200.157	C15H20	.alpha.-Calacorene	Terpenoids	21391-99-1	1542	woody	-	-	0	0	0	0	0	0	4105.9	4902.24	4209.62	-
XMW1253	71	41	214.193	C13H26O2	Butanoic acid, 1-methyloctyl ester	Ester	69727-42-0	1407	-	-	-	1.10745e+06	1.35757e+06	1.59094e+06	1.76511e+06	1.98033e+06	2.13389e+06	1.68973e+06	1.9158e+06	1.54392e+06	-
NMW0149*311	41	69	168.115	C10H16O2	Geranic acid	Terpenoids	459-80-3	1356.3224737714	green	-	C16461	12725.9	12803.1	14373	19706.6	22556.6	21196.3	11901.2	15113.8	10437.5	-
WMW0008*362	161	204	204.188	C15H24	Longifolene	Terpenoids	475-20-7	1406	sweet, woody, rose, medicinal, fir, needle	-	C09699	0	0	0	0	0	0	99149.1	61749.8	87862.2	ko00909,ko01100
D206*197	55	57	112.052	C6H8O2	1,2-Cyclohexanedione	Ketone	765-87-7	1025	sweet, acorn, nut skin, maple, caramel, brothy	450	C06105	54328.1	54341.5	54198.5	44059.6	46345.2	46398.1	19896	22264.8	21385.2	-
D26*145	70	85	172.146	C10H20O2	Pentanoic acid, 3-methylbutyl ester	Ester	2050-09-1	1108	fruity, ripe apple, green	0.1	-	59765.7	62135.2	76636	70765	78351.8	117544	504906	536247	569977	-
KMW0243*230	70	93	126.104	C8H14O	2-Octenal, (E)-	Aldehyde	2548-87-0	1057.36392742796	fresh, cucumber, fatty, green, herbal, banana, waxy, leafy	0.003	C21138	478912	493650	489106	404992	389590	387398	330383	295300	332789	ko01100,ko01110
D202	55	82	156.115	C9H16O2	3-Hexen-1-ol, propanoate, (Z)-	Ester	33467-74-2	1101	green, fresh, fruity, apple, pear, vegetable, melon, banana, peach	-	-	1.7247e+06	1.75434e+06	1.73383e+06	1.93267e+06	1.8361e+06	1.84119e+06	1.7094e+06	1.96765e+06	1.82954e+06	-
KMW0205	112	84	112.089	C7H12O	Cyclohexene, 1-methoxy-	Ether	931-57-7	1014	herbal, spice	-	-	25345.8	24090.6	25596.8	24188.1	22839.8	23549.3	29432.1	29300.4	28374.8	-
KMW0198*257	93	77	136.125	C10H16	.alpha.-Phellandrene	Terpenoids	99-83-2	1036	citrus, herbal, terpene, green, woody, peppery	0.04	-	0	0	0	0	0	0	743091	312986	401986	-
GMW0221	125	168	228.209	C14H28O2	Lauryl acetate	Ester	112-66-3	1607	sweet, fresh, laundered cloth, cloth, clean, waxy	0.41	-	0	0	0	0	0	0	18720	20326.7	17164.6	-
QWMW0817	65	105	138.05	C8H10S	2-Ethylthiophenol	Phenol	4500-58-7	1156	allium, roasted meat, smoky, smoked meat, fishy	-	-	0	0	0	0	0	0	91944.1	143975	119582	-
D341*059	204	189	204.188	C15H24	Naphthalene, decahydro-1,6-bis(methylene)-4-(1-methylethyl)-, (4.alpha.,4a.alpha.,8a.alpha.)-	Terpenoids	30021-46-6	1459	-	-	-	0	0	0	0	0	0	477.895	392.648	522.311	-
KMW0478*147	69	41	204.188	C15H24	cis-.beta.-Farnesene	Terpenoids	28973-97-9	1444	citrus, green	0.087	-	3.805e+06	3.71842e+06	3.55678e+06	5.57047e+06	4.96916e+06	5.32636e+06	1.56072e+06	2.42114e+06	2.54121e+06	-
KMW0653	136	68	238.193	C15H26O2	Pentanoic acid, 3,7-dimethyl-2,6-octadienyl ester, (E)-	Ester	10402-47-8	1659	rose, fruity, pineapple	-	-	30851.9	36207	32721.1	43747.7	40378.9	37727	22021.1	23230.3	17755.5	-
XMW0649	156	57	156.188	C11H24	Nonane, 2,6-dimethyl-	Hydrocarbons	17302-28-2	1018	-	-	-	9111.22	7750.15	9338.65	8349.06	10136.8	9073.38	9092.65	11320	9911.11	-
NMW0284	181	182	182.073	C13H10O	9H-Xanthene	Heterocyclic compound	92-83-1	1661	-	-	C01464	10978.1	12914	11931.6	16867.7	15414.4	12568.5	8161.16	8654.6	7290.71	-
NMW0083*258	91	137	137.048	C7H7NO2	Benzene, 1-methyl-4-nitro-	Nitrogen compounds	99-99-0	1212	-	0.003	-	222.114	222.114	1147.65	222.114	222.114	222.114	8978.59	52458.4	57676.5	-
XMW1089	99	41	184.146	C11H20O2	Hexanoic acid, cyclopentyl ester	Ester	5413-59-2	1325	-	-	-	106175	98825.6	126430	153238	177469	182909	100056	124712	92846.4	-
KMW0619	71	69	224.178	C14H24O2	Butanoic acid, 3,7-dimethyl-2,6-octadienyl ester, (E)-	Ester	106-29-6	1562	sweet, fruity, rose, waxy, raspberry, tropical	-	-	94612.7	90178.2	116430	219672	247097	255338	118606	129410	96989.3	-
D282	81	83	238.193	C15H26O2	Citronellyl tiglate	Terpenoids	24717-85-9	1658	rose, fruity, floral, geranium, leafy, tea	-	-	0	0	0	0	0	0	18113.3	26166.5	18048.6	-
XMW0258	57	71	198.235	C14H30	Tridecane, 2-methyl-	Hydrocarbons	1560-96-9	1364	-	-	-	52639.2	44902.9	62638.5	54184.2	56488.9	52332	60261.5	71397.7	69029.6	-
WMW0126	95	67	124.125	C9H16	1,3-Hexadiene, 3-ethyl-2-methyl-	Hydrocarbons	61142-36-7	1031	nutty	-	-	83237.7	81038.2	78013.2	84871.5	34181.6	80048.4	12432.7	8293.51	9749.77	-
XMW0199	71	57	240.282	C17H36	Hexadecane, 4-methyl-	Hydrocarbons	25117-26-4	1659	-	-	-	17689.2	17664.7	27883.8	20940.3	30867.1	24748.6	12603	10005	8654.85	-
XMW1321	125	97	184.11	C10H16O3	Furan, 2-(1,2-diethoxyethyl)-	Heterocyclic compound	14133-54-1	1269	-	-	-	10706.2	9851.46	11425.1	18888.7	14074.3	16098.6	11371	11456	8568.51	-
KMW0451	113	112	143.04	C6H9NOS	5-Thiazoleethanol, 4-methyl-	Heterocyclic compound	137-00-8	1278	fatty, cooked, beefy, juice	0.1	C04294	143856	133519	152567	162204	173315	176863	129945	157536	118863	ko00730,ko01100,ko01240
XMW0183	55	41	126.104	C8H14O	2-Heptenal, 2-methyl-	Aldehyde	30567-26-1	1046	-	-	-	0	0	0	0	0	0	37216.6	39519.1	31659.3	-
NMW0277	132	150	234.089	C13H14O4	(S)-4-(1-Acetoxyallyl)phenyl acetate	Ester	52946-22-2	1650	-	-	-	5935.3	8479.83	7597.16	9901.9	9292.62	8916.31	5026.77	5006.58	4190.84	-
D404	139	67	196.146	C12H20O2	Hexahydro-3-butylphthalide	Heterocyclic compound	3553-34-2	1653	-	-	-	17468.9	19142.9	18119.8	24992.9	21105.8	20275.8	12784.4	15768.2	10959.9	-
YZMW0257	43	42	146.022	C5H6O5	2-Oxopentanedioic acid	Acid	328-50-7	1404	-	500	C00026	664194	616408	710694	782665	867568	939930	690148	870816	637016	ko00020,ko00040,ko00053,ko00220,ko00250,ko00300,ko00310,ko00340,ko00430,ko00470,ko00630,ko00650,ko00660,ko00785,ko01100,ko01110,ko01200,ko01210,ko01230,ko01240
QWMW0605	81	83	214.23	C14H30O	2-Hexyl-1-octanol	Alcohol	19780-79-1	1598	waxy	-	-	0	0	0	0	0	0	14332.8	14067.6	11196.2	-
KMW0456	55	70	158.167	C10H22O	1-Decanol	Alcohol	112-30-1	1271.52890329552	fatty, waxy, floral, orange, sweet, watery	0.023	C01633	71373.9	69486.4	79191.6	80338.6	89463.5	87994.9	86119.8	105359	77160.7	-
WAMW1825	83	97	224.25	C16H32	Cetene	Hydrocarbons	629-73-2	1592	-	13000	-	57854.7	56806.6	76857.8	66400.7	79252.8	78740.9	87478.3	100500	70480	-
NMW0234	154	110	154.027	C7H6O4	Patulin	Heterocyclic compound	149-29-1	1545	-	-	C16748	5950.37	5264.39	6789.4	7382.89	11739.4	11557.1	6476.1	8736.06	6750.85	-
D60	135	93	222.089	C12H14O4	Piperonyl isobutyrate	Ester	5461-08-5	1652	fruity, berry, jammy, plum, tropical, heliotrope, powdery	-	-	41991.1	48673	39751.5	61101.2	51322.3	50838.2	28123.2	28320.8	22234.1	-
KMW0534	56	57	200.178	C12H24O2	Butyl caprylate	Ester	589-75-3	1389	buttery, ether, herbal, dank	-	-	268059	248932	288759	316766	349995	383466	286411	354878	260689	-
D425	69	41	192.151	C13H20O	3-Cyclohexene-1-carboxaldehyde, 4-(4-methyl-3-pentenyl)-	Aldehyde	37677-14-8	1503	citrus, grassy, aldehydic, floral, marine	-	-	56824.7	53807.7	67878.5	72578.2	80302.3	74289.9	49413.5	82013.5	45008.2	-
XMW1167	67	109	220.183	C15H24O	(1R,3E,7E,11R)-1,5,5,8-Tetramethyl-12-oxabicyclo[9.1.0]dodeca-3,7-diene	Terpenoids	19888-34-7	1606	-	0.45	-	15307.1	15456.4	19086.6	12476	14327.4	13846.3	20719.5	21766.1	18084.5	-
WAMW1043	82	57	226.23	C15H30O	Pentadecanal-	Aldehyde	2765-11-9	1715	fresh, waxy	1	C01948	4861.92	4861.85	5173.13	7017.15	8494.42	6635.04	3387.8	4637.75	3157.84	-
NMW0132	128	127	128.063	C10H8	Azulene	Aromatics	275-51-4	1319	-	-	C13408	9113.31	8436.28	10288.1	12317	13547.1	13551.9	11151.2	11298.9	6648.12	-
KMW0494	155	74	186.162	C11H22O2	Decanoic acid, methyl ester	Ester	110-42-9	1326	oily, wine, fruity, floral	0.0043	-	94280.2	88496.6	107272	119136	151590	148158	65118.2	93101.5	66659.6	-
WAMW1635	56	103	158.131	C9H18O2	Pentanoic acid, butyl ester	Ester	591-68-4	1093	sweet, fruity, pineapple, green, raspberry, tropical	-	-	550226	558609	554481	612247	584152	588309	447603	577667	509516	-
WAMW0399*353	83	97	196.219	C14H28	1-Tetradecene	Hydrocarbons	1120-36-1	1392	mild pleasant	2	-	0	0	0	0	0	0	136657	156732	124434	-
KMW0060	91	92	92.063	C7H8	Toluene	Aromatics	108-88-3	763	sweet	0.527	C01455	0	0	0	0	0	0	11531.5	10468.4	10548.9	ko01100
XMW1046	113	85	242.188	C14H26O3	Heptanoic acid, anhydride	Ester	626-27-7	1676	-	-	-	4368.49	4132.35	5410.46	6641.69	7631.46	6459.11	5283.94	5549.07	3750.89	-
D347	56	57	228.209	C14H28O2	n-Capric acid isobutyl ester	Ester	30673-38-2	1546.30512514899	oily, sweet, brandy, apricot, fermented, cognac	-	-	19760.5	18549.8	24685.6	28065.4	35272.2	33866.6	23331.3	27198.8	17858.3	-
WAMW0438	108	107	165.079	C9H11NO2	Carbamic acid, methyl-, 3-methylphenyl ester	Ester	1129-41-5	1465	-	-	C18747	0	0	0	0	0	0	266915	354507	327687	-
QWMW0846	97	100	170.131	C10H18O2	trans-2-Decenoic acid	Acid	334-49-6	1392	fruity, oily, waxy, sweet, peach	-	-	72333.2	64489.4	75631.1	110313	123343	131496	95858.7	121543	84641.6	-
XMW1378	106	91	134.073	C9H10O	4,6-Octadiyn-3-one, 2-methyl-	Ketone	29743-33-7	1163	-	-	-	0	0	0	0	0	0	14563.7	21038.9	17375.7	-
XMW0039	126	69	126.104	C8H14O	Cycloheptanone, 3-methyl-	Ketone	933-17-5	1063	-	-	-	0	0	0	0	0	0	9476.99	10864.5	9162.6	-
KMW0568	99	71	170.131	C10H18O2	2H-Pyran-2-one, tetrahydro-6-pentyl-	Ester	705-86-2	1502.44630071599	creamy, coconut, fruity	0.066	-	25157.4	26009	30890.5	31801.4	39692.6	37250.6	29992.2	39080.3	24698.2	-
WMW0061*138	133	134	134.073	C9H10O	Benzaldehyde, 2-ethyl-	Aldehyde	22927-13-5	1176	nutty, roasted	-	-	10770	7339.89	9212.95	8422.7	8326.2	8832.68	6914.62	7355.12	7279.58	-
XMW2699*312	155	169	170.11	C13H14	Naphthalene, 1,6,7-trimethyl-	Aromatics	2245-38-7	1565	earthy	9	-	12704.9	11636.6	15459.6	19709.1	20952.8	17731.1	16422.6	20018.3	15672.5	-
XMW0109*397	71	85	184.219	C13H28	Dodecane, 4-methyl-	Hydrocarbons	6117-97-1	1259	-	-	-	188681	174640	196744	193140	198434	187187	176897	214593	157161	-
XMW1244	70	99	186.162	C11H22O2	Hexanoic acid, pentyl ester	Ester	540-07-8	1287	sweet, green, fruity, estery, pineapple, apple, pear, fatty	13.802	-	32530.4	30491.2	36189	37969.2	43509.7	46018.7	36742.1	43650.6	26703	-
XMW0100	57	127	156.188	C11H24	Octane, 5-ethyl-2-methyl-	Hydrocarbons	62016-18-6	1025	-	-	-	256726	259258	267858	160183	157910	156963	106481	110786	121213	-
D226	58	43	184.183	C12H24O	2-Dodecanone	Ketone	6175-49-1	1395	fruity, citrus, floral, orange	0.042	C14996	89417.1	82524.2	94817.3	104999	116854	126776	99247.8	112970	91203.5	-
XMW0032	114	96	114.032	C5H6O3	4,5-Dihydro-3-furoic acid	Acid	98021-62-6	1198	-	-	-	12786.5	18358.6	17692.7	18561.7	20649.5	21989.6	23250.1	25624	22626.2	-
WMW0081*013	107	136	136.089	C9H12O	cis-2-(2-Pentenyl)furan	Heterocyclic compound	70424-13-4	1002	-	-	-	0	0	0	0	0	0	14258.1	4135.15	7635.16	-
XMW0121	41	71	168.188	C12H24	1-Nonene, 4,6,8-trimethyl-	Hydrocarbons	54410-98-9	1053	-	-	-	0	0	0	0	0	0	32079.8	60933.5	34359.3	-
XMW0148	85	57	85.039	CH3N5	1H-Tetrazol-5-amine	Amine	4418-61-5	1396	-	-	-	841110	754037	1.15689e+06	1.2935e+06	1.44866e+06	1.55039e+06	1.26554e+06	1.44017e+06	1.13543e+06	-
QWMW0776	84	103	158.094	C8H14O3	Butanoic acid, 3-oxo-, butyl ester	Ester	591-60-6	1104	sweet, winey, brandy, fermented fruit	-	-	610410	611768	670628	777901	768666	791197	672294	776014	676904	-
WMW0146*056	161	105	204.188	C15H24	.alpha.-Maaliene	Terpenoids	489-28-1	1443	-	-	-	5290.62	5106.93	5512.74	5911.01	6045.9	5597.78	11284.9	7085.54	15617.2	-
XMW1325	71	57	170.167	C11H22O	4-Undecanone	Ketone	14476-37-0	1208	fruity	0.041	-	130815	123940	132916	98387.3	134606	130331	123507	150797	113019	-
XMW0611	141	57	184.219	C13H28	Decane, 2,3,6-trimethyl-	Hydrocarbons	62238-12-4	1201	-	-	-	8783.12	7462.19	8342.48	9559.54	10979.4	10475.4	10949.8	13750	9985.74	-
w07	141	142	142.078	C11H10	1H-Indene, 1-ethylidene-	Hydrocarbons	2471-83-2	1315	-	-	-	26501.2	24326.8	29209.4	29470.9	33312.1	40598.3	22178.9	25257.7	27617.2	-
D266	55	83	182.203	C13H26	1-Tridecene	Hydrocarbons	2437-56-1	1292	-	-	-	23450.6	22033.8	25680.1	21604.6	24098.8	29298.8	26962.8	31112.2	22059.6	-
XMW0419*375	71	169	212.25	C15H32	Tetradecane, 2-methyl-	Hydrocarbons	1560-95-8	1463	-	-	-	110246	103257	178652	121986	133406	134641	268478	314855	164693	-
XMW0221	168	71	254.297	C18H38	Heptadecane, 7-methyl-	Hydrocarbons	20959-33-5	1740	-	-	-	4956.01	4458.51	4481.52	6945.92	10600.8	8861.61	3662.95	3975.85	2743.35	-
XMW0488	70	43	113.084	C6H11NO	2-Acetylpyrrolidine	Heterocyclic compound	60026-20-2	1018	-	-	-	17205.1	15505.7	17487.7	19371	24471.4	27308.6	61618.5	72667	60157.8	-
XMW1405	153	154	154.078	C12H10	Acenaphthene	Aromatics	83-32-9	1482	-	0.08	C19312	44897.1	45890.3	45029.2	53799.1	48547.6	44070.6	44324.1	49330.5	40786.1	-
KMW0498	85	100	170.131	C10H18O2	4-Oxodecanal	Aldehyde	43160-78-7	1333	fatty	0.012	-	157162	138488	160883	183929	215895	236671	363566	525608	297966	-
w14	112	71	242.261	C16H34O	Octane, 1,1'-oxybis-	Ether	629-82-3	1659	-	-	-	21964.6	25585	24113.7	35129.7	29344.8	27304.4	14183.1	17827.7	10634.1	-
D269*106	85	57	158.131	C9H18O2	Butanoic acid, 2-methyl-, 2-methylpropyl ester	Ester	2445-67-2	1004	sweet, fruity	0.043	-	0	0	0	0	0	0	23142	26479.2	13982.4	-
XMW0766	67	81	152.12	C10H16O	Cyclohexanone, 5-methyl-2-(1-methylethylidene)-	Terpenoids	15932-80-6	1220	minty	-	-	120158	123694	99648.5	166277	142385	137189	32215.7	37379.3	30903.8	-
YZMW0007	92	93	150.079	C8H10N2O	Urea, N-methyl-N'-phenyl-	Nitrogen compounds	1007-36-9	1654	-	450	-	0	0	0	0	0	0	6956.47	6899.27	6205.7	-
XMW1433	128	71	170.094	C9H14O3	2,6-Heptanedione, 3-acetyl-	Ketone	29214-57-1	1284	-	-	-	3411.53	3408.29	4727.63	4091.14	4556.99	5889.99	13047.1	18246.5	11824.7	-
QWMW1049	128	111	156.025	C7H8O2S	Thiophene-2-carboxylic acid ethyl ester	Ester	2810-04-0	1202	fermented, grape, sour, winey	-	-	270145	304520	252953	314989	281999	285963	167614	109177	198642	-
XMW0934	43	41	103.063	C4H9NO2	4-Aminobutanoic acid	Acid	56-12-2	1190	savory, meaty	2.1	-	416023	326184	429123	497359	562764	598545	507064	632369	442194	-
XMW0099	141	85	184.219	C13H28	Decane, 2,3,5-trimethyl-	Hydrocarbons	62238-11-3	1411	-	-	-	13484.3	13346	15136	15903.9	15038.8	14075.5	7190.94	9932.82	6198.59	-
XMW0225	59	45	104.03	C4H8OS	Thiirane, (methoxymethyl)-	Heterocyclic compound	19858-14-1	855	-	-	-	0	0	0	0	0	0	15013.9	13751.2	12822.8	-
YZMW0491	41	45	131.095	C6H13NO2	Aminocaproic acid	Acid	60-32-2	1323	-	131000	C02378	46241.3	43513.9	54752.7	66692.1	80798.6	80424.3	52212	67628.9	46603.2	ko01100
D413	57	85	156.151	C10H20O	4-Methyl-5-nonanone	Ketone	35900-26-6	1116	-	-	-	90253.3	73007	96369.9	85210.3	96704.7	104719	63694.4	105536	69022.6	-
XMW1337	71	57	184.219	C13H28	Nonane, 3-methyl-5-propyl-	Hydrocarbons	31081-18-2	1052	-	-	-	605504	563495	626745	642700	258756	264158	710884	861052	677207	-
D47	72	83	172.183	C11H24O	Undecanol-4	Alcohol	4272-06-4	1292	-	0.041	-	8153.47	8571.06	9144.15	9879.22	11335.2	10835	8143.62	8366.65	6686.81	-
D239	103	70	172.11	C9H16O3	Acetoacetic acid isoamyl ester	Ester	2308-18-1	1197	ethereal, sweet, wine, green, fermented	-	-	15328.8	14159	15054.6	2202.71	2599.08	1795.81	2621.91	14127.7	13278	-
KMW0197	93	79	136.125	C10H16	(S)-(+)-alpha-Phellandrene	Terpenoids	2243-33-6	1006	dill	0.2	-	0	0	0	0	0	0	87838.1	37285.6	57964.3	-
XMW0455	138	123	138.068	C8H10O2	1,3-Benzenediol, 4,5-dimethyl-	Phenol	527-55-9	1490	-	-	-	941005	978658	913622	1.08046e+06	996039	989022	878350	978248	824921	-
KMW0684	99	71	198.162	C12H22O2	.delta.-Dodecalactone	Ester	713-95-1	1720	peachy, oily, creamy, soapy	0.0076	-	11422.2	11260.7	13123	18890.7	26137.8	21507.3	9877.15	10644.3	11195.3	-
XMW1234	99	57	144.053	C5H8N2O3	Propanoic acid, 2-acetylhydrazono-	Acid	64096-81-7	1359	-	-	-	13871.3	13256.9	14976.7	19109.4	19694.1	13550.5	12380.3	16594.3	14047.5	-
WAMW0577	111	154	154.009	C7H6O2S	1,2-Propanedione, 1-(2-thienyl)-	Ketone	13678-69-8	1283	praline, woody	-	-	5345.09	26725.5	5345.09	35396.7	35293.8	36927.1	73831.4	79011.6	64510.2	-
XMW3163	71	43	170.131	C10H18O2	Butanoic acid, 2-hexenyl ester, (E)-	Ester	53398-83-7	1195	green, fruity, apricot, ripe, banana, cortex, orchid, fermented	3.13	-	585294	574110	601619	693134	940226	807611	989199	1.14762e+06	888856	-
NMW0124	126	41	168.115	C10H16O2	2-Cyclohexen-1-one, 2-hydroxy-3-methyl-6-(1-methylethyl)-	Terpenoids	490-03-9	1302	minty, buchu, leafy, black currant, bud, phenol, corn mint, menthol, herbal, woody	-	C09854	9504.63	9608.62	11577.6	14797.2	19339.2	19483.2	9960.5	12358.5	9167.09	-
KMW0208	57	43	142.172	C10H22	Decane	Hydrocarbons	124-18-5	1007	alkane	10	-	70184	59096.6	75659.8	64870.7	73161.5	77850.5	116525	142773	119379	-
KMW0406	43	57	170.203	C12H26	Dodecane	Hydrocarbons	112-40-3	1210	alkane	10	C08374	53092.8	46578.3	50183.2	27618.3	55195.4	25673.1	46412.9	56325	38926.2	-
WMW0145*041	57	71	184.219	C13H28	Undecane, 4,6-dimethyl-	Hydrocarbons	17312-82-2	1196	-	-	-	302419	300819	307798	357467	359512	368243	45636.7	47020.9	44585.4	-
XMW0952	70	57	200.178	C12H24O2	4-Methylhexyl 3-methylbutanoate	Ester	1215127-80-2	1312	-	-	-	34810.9	28931.6	33793.2	41249.7	72026.1	87441.7	108674	126647	97902.4	-
D444	113	95	224.141	C13H20O3	2-Furancarboxylic acid, octyl ester	Ester	39251-88-2	1642	oily, waxy, earthy, mushroom, creamy, tallow	-	-	17317.8	15752.4	19113.6	23603.9	20285.1	16564.9	5009.69	11249.2	7369.1	-
XMW0238*041	57	71	184.219	C13H28	Undecane, 4,4-dimethyl-	Hydrocarbons	17312-68-4	1216	-	-	-	302419	300819	307798	357467	359512	368243	45636.7	47020.9	44585.4	-
D125	136	91	192.115	C12H16O2	Benzeneacetic acid, 2-methylpropyl ester	Ester	102-13-6	1393	sweet, floral, honey, chocolate, amber	-	-	0	0	0	0	0	0	11920.3	6964.81	9887.52	-
GMW0087	70	41	154.136	C10H18O	2-Decenal, (E)-	Aldehyde	3913-81-3	1263	waxy, fatty, earthy, green, cilantro, mushroom, aldehydic, fried, chicken, fatty, tallow	0.005	-	51114.6	48802	52501.3	52862.2	54228.3	52101	38189.2	46790.9	35106.6	-
XMW0119	140	41	140.12	C9H16O	Cyclopentanone, 2-methyl-3-(1-methylethyl)-	Ketone	54549-81-4	1174	-	-	-	4119.91	3715.18	3927.89	3677.17	5328.58	6237.37	3674.93	3843.52	2862.49	-
QWMW0165	85	57	204.1	C9H16O5	Pentanedioic acid, 2-hydroxy, 1,5-diethyl ester	Ester	69134-53-8	1377	cotton candy	-	-	41234.4	33841.7	37566.4	31660.3	36409.8	39044.9	49204.6	48487.6	38762.1	-
YZMW0460*298	63	126	161.964	C6H4Cl2O	Phenol, 2,5-dichloro-	Phenol	583-78-8	1189	-	0.03	C06602	40822.8	38118.3	41517.3	28652.3	36407.7	35803.2	30231.8	40281.5	35095.3	-
XMW0522	121	93	121.089	C8H11N	Pyridine, 3-propyl-	Heterocyclic compound	4673-31-8	1027	sweet, musty, beany, earthy, woody	-	-	20232.5	14091.3	14829.9	14748.6	13327.4	14318.8	72334.9	31071	41857.9	-
KMW0148*011	93	91	136.125	C10H16	.alpha.-Pinene	Terpenoids	80-56-8	936.358894105373	fresh, camphor, sweet, pine, earthy, woody	0.274	C09880	0	0	0	0	0	0	148770	97032.3	124859	ko01110
NMW0794*250	91	134	134.11	C10H14	Benzene, (1-methylpropyl)-	Aromatics	135-98-8	1001	-	-	-	0	0	0	0	0	0	41396.1	18536.1	19377.9	-
KMW0490	99	41	156.115	C9H16O2	trans-3-Methyl-4-octanolide	Ester	39638-67-0	1288	coconut, flowery	0.122	-	25959.5	22661.3	27398.8	27760.3	40760.6	32452.9	40031.7	45128.3	35157.1	-
D360*051	100	128	196.146	C12H20O2	Ethyl nerate	Ester	32659-20-4	1400	-	-	-	3319.27	2550.52	2998.78	5484.5	4332.52	4556.81	28370.2	32675.2	24308.3	-
D56	68	105	190.099	C12H14O2	2-Buten-1-ol, 3-methyl-, benzoate	Ester	5205-11-8	1459	balsamic, fruity, chocolate, ylang-ylang, tea	-	-	436795	556650	408893	663947	593585	628736	198306	304504	318415	-
GGMW0200*399	91	107	122.073	C8H10O	Benzene, 1-methoxy-3-methyl-	Ether	100-84-5	1020	-	0.6	-	0	0	0	0	0	0	264788	108870	140360	-
D199*029	43	71	158.094	C8H14O3	Hexanoic acid, 3-oxo-, ethyl ester	Ester	3249-68-1	1115	fruity, pineapple, green, sweet, licorice, vanilla	-	C02975	1.28818e+06	1.17887e+06	1.29302e+06	1.49224e+06	1.45846e+06	1.48162e+06	1.09941e+06	1.2993e+06	1.08658e+06	-
XMW0920	113	41	198.089	C10H14O4	2-Propenoic acid, 2-methyl-, 1,2-ethanediyl ester	Ester	97-90-5	1323	-	-	-	107743	97853	126388	152294	176876	178971	106401	127115	96128.1	-
KMW0112	91	106	106.078	C8H10	o-Xylene	Aromatics	95-47-6	894.211017740429	geranium	7	C07212	9457.75	10102.5	11404	10833.8	7272.75	8435.81	9447.61	10640.1	9708.45	ko01100
WMW0214	84	57	156.188	C11H24	Nonane, 4,5-dimethyl-	Hydrocarbons	17302-23-7	1046	-	-	-	71354.6	66919.7	77420.8	81873.3	93490	94731.7	122490	144728	111356	-
WAMW1065	91	93	136.125	C10H16	Bicyclo[3.1.0]hex-2-ene, 2-methyl-5-(1-methylethyl)-	Terpenoids	2867-05-2	929	woody, green, herbal	-	-	0	0	0	0	0	0	54750	35880.6	45684	-
XMW0259	57	183	226.266	C16H34	Pentadecane, 2-methyl-	Hydrocarbons	1560-93-6	1563	-	-	-	0	0	0	0	0	0	104743	118665	87681.6	-
NMW0188	147	148	148.052	C9H8O2	2-Propenoic acid, 3-phenyl-	Acid	621-82-9	1427.5271273558	balsamic, sweet, storax	-	C00423	0	0	0	0	0	0	7329.59	4423.44	11570.9	ko00130,ko00360,ko00940,ko00996,ko00999,ko01100,ko01110
D874*338	67	69	182.131	C11H18O2	2,6-Octadien-1-ol, 3,7-dimethyl-, formate, (Z)-	Ester	2142-94-1	1283	herbal, fruity, green, rose, tea, geranium	-	-	22164.8	6679.72	14719.8	10747.7	17166.2	14505.9	4636.95	5235.01	4548.84	-
KMW0708	161	122	222.198	C15H26O	7-epi-a-Eudesmol	Terpenoids	123123-38-6	1658	sweet, woody	-	C21689	0	0	0	0	0	0	27730	25213.4	22913.4	-
XMW1350*312	155	169	170.11	C13H14	Naphthalene, 2,3,6-trimethyl-	Aromatics	829-26-5	1550	fruity, dry	-	-	12704.9	11636.6	15459.6	19709.1	20952.8	17731.1	16422.6	20018.3	15672.5	-
GMW0039	112	95	112.016	C5H4O3	2-Furancarboxylic acid	Acid	88-14-2	1063.41201716738	acid, caramel, earthy	18	C01546	120052	108476	116759	115284	129165	128096	104791	107916	100325	ko01100
QWMW0051	58	114	114.032	C5H6O3	3(2H)-Furanone, 4-hydroxy-5-methyl-	Ketone	19322-27-1	1054	caramel	23	-	0	0	0	0	0	0	13248.9	15989	12157.8	-
w22	168	68	168.115	C10H16O2	(Z)-γ-Jasmolactone	Ester	63095-33-0	1391	creamy, coconut, buttery	-	-	20889.2	19079.7	23074.3	24993.7	27564.8	30236.3	28779.6	33368.7	19872.2	-
XMW1330*397	71	85	184.219	C13H28	Dodecane, 3-methyl-	Hydrocarbons	17312-57-1	1271	-	-	-	188681	174640	196744	193140	198434	187187	176897	214593	157161	-
WAMW0663	72	57	184.183	C12H24O	3-Dodecanone	Ketone	1534-27-6	1387	-	0.0083	-	89048.4	83286.1	97421.9	106018	133194	126818	126896	143854	105484	-
XMW0643	82	97	140.095	C7H12N2O	Butyramide, 2-cyano-2-ethyl-	Amine	18705-38-9	1270	-	-	-	0	0	0	0	0	0	34896	52284.4	9566.13	-
XMW0709	136	79	136.125	C10H16	Cyclohexane, 1-methylene-4-(1-methylethenyl)-	Terpenoids	499-97-8	1004	-	-	-	0	0	0	0	0	0	78970.3	30617.2	42644.2	-
XMW1096	54	71	198.162	C12H22O2	Butanoic acid, 1-ethenylhexyl ester	Ester	16491-54-6	1280	fruity, floral, orchid, waxy, green, privet, watery, metallic, mushroom, buttery	-	-	61758.6	70311	59506.5	92939.2	79449.6	75835.9	5490.16	1993.83	1751.48	-
KMW0660	96	85	196.146	C12H20O2	2(3H)-Furanone, dihydro-5-(2-octenyl)-, (Z)-	Ester	18679-18-0	1662	sweet, fatty, waxy, dairy, creamy, fruity	0.0054	C03107	36310.5	41536.8	39354.5	54793.9	48085.4	42920.8	25823.3	27344.2	22550.4	-
w19	71	99	142.099	C8H14O2	2H-Pyran-2-one, tetrahydro-6-propyl-	Ketone	698-76-0	1288	coconut	0.42	-	192033	182327	212339	226284	375131	380927	171421	188529	151731	-
GMW0105	72	41	170.167	C11H22O	3-Undecanone	Ketone	2216-87-7	1283	-	0.0083	-	10311.5	9670.92	10969.2	11978	13474.6	13402.9	46679.1	58517.3	41323.1	-
YZMW0385	85	67	129.079	C6H11NO2	Cyclopentanecarboxylic acid, 1-amino-	Acid	52-52-8	1291	-	388	-	89868	83163.9	244472	258740	288754	320225	626157	776158	586629	-
XMW0461*076	82	67	196.146	C12H20O2	cis-3-Hexenyl cis-3-hexenoate	Ester	61444-38-0	1389	green, tomato, leafy, pear, melon, metallic, fennel, tropical	-	-	38826.1	36087.7	43445.2	47044.6	55863.6	57714	59422.8	65113.8	45446.5	-
XMW1209	71	43	158.131	C9H18O2	Propanoic acid, 2-methyl-, 2-methylbutyl ester	Ester	2445-69-4	1016	fruity, ethereal, tropical, banana	0.014	-	139162	128804	141200	127451	138387	140517	137155	160062	137302	-
XMW1309	54	136	136.1	C8H12N2	Pyrazine, tetramethyl-	Heterocyclic compound	1124-11-4	1088	nutty, musty, chocolate, coffee, cocoa, brown, lard, burnt	1	-	23831	22828.5	20251.3	29281	15357.2	18051.2	23901.9	19075.3	21467.3	-
XMW0379	133	93	204.188	C15H24	Bicyclo[5.2.0]nonane, 2-methylene-4,8,8-trimethyl-4-vinyl-	Terpenoids	242794-76-9	1370	-	-	-	0	0	0	0	0	0	10438.9	17889.8	10405.1	-
KMW0474	58	43	170.167	C11H22O	2-Undecanone	Ketone	112-12-9	1294.65153970827	waxy, fruity, creamy, fatty, orris, floral	0.0062	C01875	33269.8	33111.8	34827.1	36702.3	39213.4	39101.8	7331.11	6755.31	4855.22	-
XMW0463*110	91	108	192.115	C12H16O2	Pentanoic acid, phenylmethyl ester	Ester	10361-39-4	1396	fruity, floral, apple skin	-	-	1268.06	1268.06	7242.64	1268.06	8381.39	6428.34	0	0	0	-
